# Supplementary material for: Inferring Latent Disease-lncRNA Associations by Faster Matrix Completion on a Heterogeneous Network
Source: Front Genet. 2019 Sep 4;10:769. doi: 10.3389/fgene.2019.00769 (PMC6749816; doi:10.3389/fgene.2019.00769)
Supplement: Supplementary file 1 [file Table_1.xlsx]

## Sheet: Sheet1
AIDS	abdominal aortic aneurysm	acute lymphoblastic leukemia	acute myeloid leukemia	adolescent idiopathic scoliosis	adrenocortical carcinomas	affective disorders	aging	alcoholic liver disease	Alzheimer disease	Angelman syndrome	aortic aneurysm	atherosclerosis	autistic spectrum disorder	autoimmune disease	barrett's Esophagus	basal cell carcinoma	Beckwith-Wiedemann syndrome	biparental complete hydatidiform moles	bipolar disorder	bladder cancer	Bladder urothelial carcinoma	blepharophimosis syndrome	bone diseases	brachydactyly	brain ischemia	breast cancer	breastliver	Burkitt's lymphomas	cancer	cardiac hypertrophy	cardiac lineage	cardiomyopathy	cardiovascular disease	cat eye syndrome	cervical cancer	choricarcinoma	chronic lymphocytic leukemia	chronic myeloid leukemia	chronic myeloproliferative disorders	chronic nonalcoholic liver disease	cleft lip	colon cancer	colorectal cancer	Congenital hyperinsulinism	Coronary Atherosclerosis	coronary artery disease	decreased myogenesis	deleterious effects in the somatic thymus tissue	depression
ATP6V1G2-DDX39B	CDKN2B-AS1	CDKN2B-AS1	MEG3	BCAR4	H19	DISC2	BCYRN1	HULC	CDKN2B-AS1	IPW	CDKN2B-AS1	H19	DISC2	GAS5	DISC2	CDKN2B-AS1	H19	H19	DISC2	H19	DGCR5	7SK	DLEU2	PCAT-1	B2 SINE RNA	H19	HOTAIR	PVT1	PVT1	7SK	MALAT1	DSCAM-AS1	CDKN2B-AS1	7SL	H19	H19	DLEU2	MEG3	H19	HULC	PVT1	MEG3	MALAT1	H19	CDKN2B-AS1	CDKN2B-AS1	MALAT1	B2 SINE RNA	DISC2
DISC2	Gm20748	NPPA-AS1	CDKN2B-AS12	MIR31HG	SNHG11	DAOA-AS1	LSINCT5	VL30 LTRs	BCYRN1	MKRN3-AS1	NPPA-AS1	CDKN2B-AS1	DAOA-AS1	LincRNA-p21	DAPK1	Gm20748	BDNF-AS1	SNHG11	TRAF3IP2-AS1	MEG3	HTTAS	CCAT1	CDKN2B-AS6	BCYRN1	B1 SINE RNA	MALAT1	NPTN-IT1	CDKN2B-AS5	MEG3	7SL	BC040587	BCAR4	CDKN2B-AS7	MIAT	MALAT1	BDNF-AS1	TCL6	CCDC26	SNHG11	VL30 LTRs	PDZRN3-AS1	MALAT1	HOTAIR	BDNF-AS1	Gm20748	Gm20748	BC040587	B1 SINE RNA	DAOA-AS1
7SL	NPPA-AS1	Gm20748	CCDC26	PINC	BDNF-AS1	DLG2AS	DNM3OS	AIR	HAR1B	C15orf2	Gm20748	BANCR	DLG2AS	PTENpg1	PPP3CB	NPPA-AS1	SNHG11	BDNF-AS1	DLG2AS	UCA1	TUG1	PTCSC	T-UCRs	MEG3	7SL	MEG3	MALAT1	PDZRN3-AS1	MALAT1	CCAT1	LSAMP-AS3	MIR31HG	CDKN2B-AS9	HIF1A-AS1	BCYRN1	SNHG11	SNHG5	CDKN2B-AS12	BDNF-AS1	AIR	HI-LNC25	H19	NPTN-IT1	SNHG11	NPPA-AS1	NPPA-AS1	LSAMP-AS3	BC040587	TRAF3IP2-AS1
DAOA-AS1	CDKN2B-AS11	TCL6	SNHG4	DSCAM-AS1	MESTIT1	TRAF3IP2-AS1	GDNFOS	NPTN-IT1	HAR1A	Ube3a-as	CDKN2B-AS9	LINC00032	TRAF3IP2-AS1	CCND1	MAP3K14	CDKN2B-AS9	MESTIT1	MESTIT1	DAOA-AS1	CCDC26	HAR1B	AK023948	MYCNOS	CBR3-AS1	CDKN2B-AS8	CDKN2B-AS1	CCAT1	HI-LNC25	CDKN2B-AS1	HCP5	LINC00271	PINC	CDKN2B-AS2	NDM29	LSINCT5	MESTIT1	MIR17HG	SNHG4	MESTIT1	NPTN-IT1	CDKN2B-AS5	IGF2-AS	VL30 LTRs	MESTIT1	CDKN2B-AS9	CDKN2B-AS9	H19	LSAMP-AS3	DLG2AS
PAN	CDKN2B-AS2	CCDC26	IGF2-AS	SRA1	LINC00032	LINC00271	SNHG3	IGF2-AS	HTTAS	AIR	LINC00312	GAS5	LINC00271	LINC00032	AK023948	CDKN2B-AS7	MALAT1	MALAT1	LINC00271	CDKN2B-AS12	HAR1A	NAMA	NDM29	PCA3	SPRY4-IT1	PVT1	CRNDE	MIR17HG	H19	HLA-AS1	HOTAIR	SRA1	TCL6	T-UCRs	BC040587	LINC00032	GAS5	IGF2-AS	BANCR	IGF2-AS	MIR17HG	CDKN2B-AS6	AIR	BANCR	CDKN2B-AS7	CDKN2B-AS3	CDKN2B-AS6	Fendrr	NPPA-AS1
NPPA-AS1	CDKN2B-AS3	CDKN2B-AS12	CDKN2B-AS6	LSINCT5	BANCR	MIR17HG	SOX2-OT	HOTAIR	LSINCT5	ATXN8OS	CDKN2B-AS2	NPPA-AS1	ATP6V1G2-DDX39B	BANCR	PTCSC	CCDC26	BANCR	MEG3	PTENpg1	SNHG4	NEAT1	KCNQ1OT1	DLEU1	PCAT1	DLEU1	BCYRN1	VL30 LTRs	LSINCT5	HOTAIR	NEAT1	7SK	LSINCT5	CDKN2B-AS3	CDKN2B-AS6	LSAMP-AS3	BANCR	DLEU1	MYCNOS	LINC00032	HOTAIR	LSINCT5	MYCNOS	HULC	LINC00032	CDKN2B-AS3	LINC00312	MYCNOS	DMPK 3'UTR	Gm20748
Gm20748	CDKN2B-AS7	DLEU2	MYCNOS	HOTAIR	MALAT1	WRAP53	BACE1-AS	MEG3	GDNFOS	HULC	CDKN2B-AS7	Gm20748	B2 SINE RNA	CDKN2B-AS1	NAMA	CDKN2B-AS12	LINC00032	LINC00032	LincRNA-p21	IGF2-AS	MEG3	7SL	MIR155HG	PCGEM1	MIR155HG	LSINCT5	HULC	DNM3OS	7SK	CRNDE	NPTN-IT1	HOTAIR	HI-LNC25	MYCNOS	DNM3OS	MEG3	MIR155HG	NDM29	MALAT1	MEG3	DNM3OS	NDM29	BC040587	MEG3	CDKN2B-AS2	CCDC26	NDM29	HIF1A-AS1	LINC00271
GNAS-AS1	CDKN2B-AS9	CDKN2B-AS9	NDM29	BCYRN1	GAS5	A130040M12Rik	H19	MALAT1	SNHG3	CECR9	CDKN2B-AS12	BDNF-AS1	BANCR	H19	TDRG1	CDKN2B-AS3	UCA1	BANCR	CCND1	BCYRN1	SNHG4	TRAF3IP2-AS1	KCNQ1DN	PCNCR1	KCNQ1DN	DSCAM-AS1	KCNQ1OT1	SNHG5	MIR17HG	KCNQ1OT1	WRAP53	CHL1-AS2	PDZRN3-AS1	DISC2	KCNQ1DN	GAS5	CCND1	T-UCRs	GAS5	MALAT1	SNHG5	T-UCRs	LSAMP-AS3	BCYRN1	CCDC26	CDKN2B-AS12	T-UCRs	NPPA-AS1	CCAT1
DLG2AS	LINC00312	LINC00312	T-UCRs	GAS5	KCNQ1OT1	CDKN2B-AS4	KCNQ1DN	H19	SOX2-OT	CECR3	CCDC26	SNHG11	LINC00032	SNHG5	BOK-AS1	GAS5	GAS5	BCYRN1	ATXN8OS	MALAT1	7SK	DLG2AS	SPRY4-IT1	C1QTNF9B-AS1	FMR4	HOTAIR	AIR	TCL6	WRAP53	A130040M12Rik	A130040M12Rik	GAS5	CDKN2B-AS5	NPTN-IT1	MEG3	KCNQ1OT1	PTENpg1	CDKN2B-AS6	KCNQ1OT1	H19	IGF2-AS	BCYRN1	7SK	MALAT1	CDKN2B-AS12	CDKN2B-AS11	BCYRN1	Gm20748	SRA1
TRAF3IP2-AS1	CDKN2B-AS12	CDKN2B-AS11	MALAT1	MALAT1	DNM3OS	EPB41L4A-AS1	SPRY4-IT1	CCDC26	BACE1-AS	7SL	CDKN2B-AS3	CDKN2B-AS9	DGCR5	PVT1	BPESC1	CDKN2B-AS11	BCYRN1	UCA1	TUG1	BDNF-AS1	HIF1A-AS1	HCP5	CDKN2B-AS8	PSORS1C3	ASFMR1	GAS5	CDKN2B-AS4	LINC00271	A130040M12Rik	CDKN2B-AS4	CDKN2B-AS4	PVT1	GAS5	VL30 LTRs	MIR31HG	DNM3OS	LincRNA-p21	UCA1	BCYRN1	CRNDE	TCL6	HOTAIR	CCAT1	KCNQ1OT1	CDKN2B-AS11	CDKN2B-AS7	HOTAIR	CHL1-AS2	CRNDE
FADS1	CCDC26	CDKN2B-AS3	VL30 LTRs	MEG3	SPRY4-IT1	PANDAR	CDKN2B-AS8	CDKN2B-AS12	NPPA-AS1	VL30 LTRs	CDKN2B-AS11	LINC00312	AIR	TCL6	PISRT1	CDKN2B-AS2	HOTAIR	GAS5	CECR3	SNHG11	CCDC26	PPP3CB	ATP6V1G2-DDX39B	MYCNOS	HIF1A-AS1	SRA1	EPB41L4A-AS1	IGF2-AS	CDKN2B-AS4	EPB41L4A-AS1	EPB41L4A-AS1	MEG3	CDKN2B-AS11	HULC	PINC	CDKN2B-AS8	LSAMP-AS3	VL30 LTRs	UCA1	CDKN2B-AS8	GAS5	VL30 LTRs	CDKN2B-AS4	GAS5	TCL6	BANCR	MEG3	RMST	KCNQ1OT1
LSAMP-AS3	MIAT	SNHG5	HULC	PVT1	CDKN2B-AS8	RRP1B	MIR31HG	HIF1A-AS1	Gm20748	B2 SINE RNA	TCL6	CDKN2B-AS2	B1 SINE RNA	MIR17HG	PINK1-AS	TCL6	LincRNA-p21	SPRY4-IT1	CECR9	VL30 LTRs	CDKN2B-AS12	MAP3K14	DISC2	CDKN2B-AS6	T-UCRs	CHL1-AS2	PANDAR	C1QTNF9B-AS1	EPB41L4A-AS1	PANDAR	PANDAR	BCYRN1	LINC00312	ASFMR1	BCAR4	SPRY4-IT1	BC040587	HTTAS	CDKN2B-AS8	SPRY4-IT1	LINC00271	HULC	EPB41L4A-AS1	DNM3OS	LINC00312	LINC00032	CRNDE	ASFMR1	DLEU1
BC040587	H19	CDKN2B-AS2	PVT1	CDKN2B-AS1	LSINCT5	Trp53cor1	PINC	CECR9	DNM3OS	PAN	BANCR	CDKN2B-AS11	7SL	PCAT-1	7SL	LINC00312	CCND1	CDKN2B-AS8	DANCR	MESTIT1	ATP6V1G2-DDX39B	DAPK1	CECR3	NDM29	MYCNOS	BCAR4	RRP1B	PCAT1	PANDAR	RRP1B	RRP1B	CDKN2B-AS1	CDKN2B-AS12	FMR4	GDNFOS	PTENpg1	BDNF-AS1	AIR	SPRY4-IT1	SNHG4	PCAT-1	LSAMP-AS3	PANDAR	UCA1	LINC00032	TCL6	PVT1	FMR4	MIR155HG
MIAT	TCL6	GAS5	UCA1	H19	UCA1	CDKN2B-AS8	BCAR4	CECR3	TUG1	UCA1	LINC00032	CDKN2B-AS7	CCND1	PCA3	DAOA-AS1	BANCR	PTENpg1	DNM3OS	SNHG11	HULC	HCP5	DAOA-AS1	CECR9	T-UCRs	CDKN2B-AS6	MIR31HG	Trp53cor1	PCGEM1	RRP1B	Trp53cor1	Trp53cor1	MALAT1	CCDC26	CDKN2B-AS8	BACE1-AS	CCND1	SNHG11	HULC	LincRNA-p21	CDKN2B-AS12	C1QTNF9B-AS1	BC040587	RRP1B	CDKN2B-AS8	BANCR	GAS5	NPTN-IT1	BANCR	LINC00312
NRON	LINC00032	MIR17HG	WRAP53	DNM3OS	CCND1	SPRY4-IT1	MALAT1	MIR31HG	CDKN2B-AS9	CHL1-AS2	GAS5	CDKN2B-AS3	LincRNA-p21	PCAT1	HIF1A-AS1	LINC00032	NPTN-IT1	LSINCT5	BDNF-AS1	GAS5	CCND1	HLA-AS1	C15orf2	NAMA	NDM29	PINC	A130040M12Rik	PCNCR1	Trp53cor1	WRAP53	AIR	H19	BANCR	SPRY4-IT1	SNHG3	LincRNA-p21	C15orf2	TUG1	PTENpg1	CCDC26	PCA3	AIR	Trp53cor1	SPRY4-IT1	GAS5	CDKN2B-AS5	KCNQ1OT1	LINC00032	DLEU2
DGCR5	BANCR	BCYRN1	A130040M12Rik	CCND1	LincRNA-p21	DGCR5	DSCAM-AS1	PINC	DGCR5	B1 SINE RNA	CDKN2B-AS5	MALAT1	PTENpg1	PCGEM1	TRAF3IP2-AS1	CDKN2B-AS5	DNM3OS	LincRNA-p21	PAN	AIR	LincRNA-p21	CRNDE	CDKN2B-AS12	PTCSC	DGCR5	DNM3OS	WRAP53	CBR3-AS1	CCAT1	HOTAIR	DLG2AS	DNM3OS	LINC00032	HAR1A	SOX2-OT	MALAT1	SPRY4-IT1	NEAT1	CCND1	KCNQ1OT1	PCAT1	SNHG4	WRAP53	PTENpg1	PDZRN3-AS1	HI-LNC25	PCAT-1	CCDC26	MIR100HG
PINK1-AS	B1 SINE RNA	PVT1	EPB41L4A-AS1	LincRNA-p21	PTENpg1	CHL1-AS2	HAR1B	BCAR4	CDKN2B-AS11	MESTIT1	PDZRN3-AS1	MESTIT1	SRA1	PCNCR1	DLG2AS	PDZRN3-AS1	LSINCT5	PTENpg1	PSORS1C3	LSINCT5	PTENpg1	CCND1	CCDC26	AK023948	DLEU2	IGF2-AS	7SK	PCA3	SNHG5	MIR17HG	TRAF3IP2-AS1	DGCR5	LINC00271	HAR1B	DSCAM-AS1	UCA1	CDKN2B-AS8	PCAT-1	DNM3OS	LSAMP-AS3	PCGEM1	GAS5	A130040M12Rik	LincRNA-p21	HI-LNC25	PDZRN3-AS1	C1QTNF9B-AS1	CDKN2B-AS12	CASC2
CDKN2B-AS2	CDKN2B-AS5	H19	PANDAR	PTENpg1	MEG3	FADS1	HAR1A	BANCR	CDKN2B-AS12	DANCR	HI-LNC25	MEG3	IPW	C1QTNF9B-AS1	HLA-AS1	HI-LNC25	SPRY4-IT1	CCND1	Fendrr	CDKN2B-AS6	BACE1-AS	LincRNA-p21	BACE1-AS	MKRN3-AS1	HLA-AS1	MIR17HG	IGF2-AS	PCAT-1	TCL6	NPTN-IT1	CECR9	LincRNA-p21	MIR17HG	AIR	KCNQ1OT1	LSINCT5	KCNQ1DN	PCA3	MEG3	BC040587	PCNCR1	MESTIT1	BCAR4	CCND1	CDKN2B-AS5	SNHG3	CBR3-AS1	PISRT1	CDKN2B-AS9
NEAT1	HI-LNC25	MIR155HG	RRP1B	LINC00032	BCYRN1	CDKN2B-AS11	IGF2-AS	LINC00032	CCDC26	CDKN2B-AS7	MIAT	HI-LNC25	MKRN3-AS1	CBR3-AS1	T-UCRs	GDNFOS	CDKN2B-AS8	IGF2-AS	DMPK 3'UTR	MYCNOS	GDNFOS	PTENpg1	GDNFOS	IPW	HCP5	BANCR	MEG3	A130040M12Rik	KCNQ1OT1	IFNG-AS1	CECR3	CCND1	SNHG5	IGF2-AS	MESTIT1	BCYRN1	CECR3	PCAT1	LSINCT5	PSORS1C3	CBR3-AS1	LSINCT5	MIR31HG	KCNQ1DN	MIAT	GDNFOS	PCA3	BPESC1	CDKN2B-AS8
ASFMR1	PDZRN3-AS1	DLEU1	Trp53cor1	BANCR	IGF2-AS	BCAR4	MEG3	CCND1	KCNQ1DN	NEAT1	SNHG5	PDZRN3-AS1	CDKN2B-AS13	BCAR4	MYCNOS	BACE1-AS	VL30 LTRs	KCNQ1DN	HELLPAR	T-UCRs	SNHG3	LINC00271	SNHG3	C15orf2	CCAT1	LINC00032	ATXN8OS	CDKN2B-AS4	CRNDE	PRINS	CRNDE	PTENpg1	BACE1-AS	B2 SINE RNA	HOTAIR	KCNQ1DN	CECR9	PCGEM1	KCNQ1DN	MESTIT1	BCAR4	NPTN-IT1	PINC	LSINCT5	SNHG5	SOX2-OT	PCAT1	CDKN2B-AS13	SPRY4-IT1
FMR4	GAS5	BANCR	CDKN2B-AS4	CCDC26	KCNQ1DN	MIR31HG	PVT1	PTENpg1	CDKN2B-AS7	HCP5	LINC00271	CDKN2B-AS5	HTTAS	MIR31HG	NDM29	SNHG3	IGF2-AS	KCNQ1OT1	ATP6V1G2-DDX39B	NDM29	SOX2-OT	ASFMR1	SOX2-OT	PRINS	UCA1	CCND1	PVT1	EPB41L4A-AS1	IGF2-AS	PSORS1C3	CCAT1	TUG1	GDNFOS	CRNDE	SNHG11	IGF2-AS	CDKN2B-AS12	PCNCR1	IGF2-AS	PRINS	MIR31HG	CCDC26	IGF2-AS	IGF2-AS	LINC00271	BACE1-AS	PCGEM1	SCAANT1	DSCAM-AS1
CDKN2B-AS1	SRA1	LINC00032	HTTAS	CDKN2B-AS12	VL30 LTRs	PINC	CHL1-AS2	LincRNA-p21	LINC00312	RMST	BACE1-AS	CDKN2B-AS12	BX118339	PINC	CDKN2B-AS6	SOX2-OT	KCNQ1DN	CDKN2B-AS1	SNHG4	DNM3OS	PINK1-AS	FMR4	HIF1A-AS1	CDKN2B-AS1	CRNDE	PTENpg1	MIR17HG	PANDAR	LSINCT5	HTTAS	DAOA-AS1	HTTAS	SNHG3	GDNFOS	BDNF-AS1	VL30 LTRs	CCDC26	CBR3-AS1	VL30 LTRs	BACE1-AS	PINC	CDKN2B-AS12	DSCAM-AS1	CDKN2B-AS1	GDNFOS	LINC00271	PCNCR1	NPTN-IT1	RMST
7SK	7SK	MALAT1	AIR	SNHG4	HULC	AFAP1-AS1	MESTIT1	GAS5	CDKN2B-AS2	DMPK	GDNFOS	CCDC26	Ube3a-as	MEG3	HCP5	SNHG5	MEG3	VL30 LTRs	DLX6-AS1	CCND1	MAP3K14	BANCR	MKRN3-AS1	GAS5	NPTN-IT1	LincRNA-p21	H19	RRP1B	NPTN-IT1	TUG1	VL30 LTRs	PINK1-AS	SOX2-OT	SNHG3	GAS5	HOTAIR	ESRG	C1QTNF9B-AS1	HULC	SOX2-OT	CDKN2B-AS4	MIR31HG	CRNDE	VL30 LTRs	BACE1-AS	MIR17HG	VL30 LTRs	MESTIT1	TCL6
AFAP1-AS1	LINC00271	MEG3	H19	CHL1-AS2	HOTAIR	C1QTNF9B-AS1	CECR9	DSCAM-AS1	CDKN2B-AS3	MIR100HG	SNHG3	TCL6	TERC	MALAT1	ATXN8OS	MIR17HG	KCNQ1OT1	HULC	B2 SINE RNA	LincRNA-p21	PPP3CB	LINC00032	IPW	MALAT1	ATXN8OS	CCDC26	BCAR4	Trp53cor1	GAS5	AK143260	7SL	SNHG4	CDKN2B-AS4	SOX2-OT	PVT1	CDKN2B-AS1	AIR	BCAR4	HOTAIR	SNHG3	EPB41L4A-AS1	PINC	H19	HULC	SNHG3	MIR31HG	HULC	KUCG1	RP4-620F22.3
H19	MIR31HG	7SK	BCYRN1	PANDAR	CDKN2B-AS1	CBR3-AS1	CECR3	SNHG4	MIAT	AK143260	SOX2-OT	CDKN2B-AS8	AP000688.29	LSINCT5	PTENpg1	MIAT	HULC	MIR31HG	LSAMP-AS3	PTENpg1	DAPK1	UCA1	Ube3a-as	SNHG4	ATP6V1G2-DDX39B	CDKN2B-AS12	MIR31HG	WRAP53	CDKN2B-AS12	MAP3K14	HI-LNC25	LINC00032	EPB41L4A-AS1	BACE1-AS	SRA1	NPTN-IT1	IPW	MIR31HG	AIR	GDNFOS	PANDAR	BCAR4	SRA1	HOTAIR	SOX2-OT	BCAR4	EPB41L4A-AS1	KCNQ1OT1	AK143260
BCYRN1	PINC	WRAP53	TUG1	RRP1B	PVT1	PCA3	CDKN2B-AS12	SPRY4-IT1	NEAT1	DSCAM-AS1	MIR17HG	SPRY4-IT1	MIR17HG	DLEU2	CCND1	LINC00271	CCAT1	PINC	BC040587	BCAR4	IGF2-AS	TDRG1	PRINS	Ube3a-as	BPESC1	VL30 LTRs	PINC	GAS5	CCDC26	DAPK1	CDKN2B-AS5	BANCR	PANDAR	NEAT1	CRNDE	HULC	MKRN3-AS1	PINC	NPTN-IT1	BCAR4	RRP1B	CDKN2B-AS4	MEG3	AIR	MIR17HG	PINC	PANDAR	FADS1	BACE1-AS
Ube3a-as	BCAR4	A130040M12Rik	MIR31HG	Trp53cor1	WRAP53	PCAT1	CCDC26	CDKN2B-AS8	TCL6	TERC	PCAT-1	HOTAIR	PSORS1C3	DSCAM-AS1	LincRNA-p21	PCAT-1	CRNDE	BCAR4	HLA-AS1	MIR31HG	CBR3-AS1	BOK-AS1	PSORS1C3	UCA1	PISRT1	CDKN2B-AS4	DSCAM-AS1	BCAR4	SNHG4	PPP3CB	PDZRN3-AS1	SNHG5	RRP1B	HTTAS	CDKN2B-AS8	PVT1	NRON	WRAP53	CDKN2B-AS4	MIR31HG	Trp53cor1	EPB41L4A-AS1	KCNQ1OT1	NPTN-IT1	PCAT-1	HAR1A	RRP1B	NRON	GDNFOS
SRA1	LINC00162	CDKN2B-AS4	PINC	EPB41L4A-AS1	A130040M12Rik	PCGEM1	SNHG4	ATXN8OS	BCAR4	CDKN2B-AS3	MIR31HG	MIAT	SCAANT1	IGF2-AS	FMR4	C1QTNF9B-AS1	AIR	AIR	RP5-843L14.1	PINC	PCA3	NDM29	HAR1A	DSCAM-AS1	NRON	EPB41L4A-AS1	CHL1-AS2	MIR31HG	BCAR4	B2 SINE RNA	HULC	7SL	Trp53cor1	DLEU2	SPRY4-IT1	AIR	LINC00312	A130040M12Rik	EPB41L4A-AS1	PINC	A130040M12Rik	PANDAR	MIR17HG	A130040M12Rik	BCAR4	HAR1B	Trp53cor1	DGCR5	SNHG3
KCNQ1OT1	AFAP1-AS1	EPB41L4A-AS1	BCAR4	A130040M12Rik	CDKN2B-AS4	PCNCR1	Ube3a-as	KCNQ1DN	MIR31HG	PSORS1C3	PINC	BCAR4	A130040M12Rik	SRA1	ASFMR1	CBR3-AS1	BCAR4	EPB41L4A-AS1	AIR	BANCR	PCAT1	MYCNOS	HAR1B	MIR17HG	IFNG-AS1	WRAP53	SRA1	PINC	MIR31HG	KUCG1	MIR17HG	NEAT1	A130040M12Rik	DAOA-AS1	CHL1-AS2	BCAR4	RMST	CDKN2B-AS4	PANDAR	KCNQ1DN	WRAP53	RRP1B	LSINCT5	CDKN2B-AS4	MIR31HG	SNHG5	A130040M12Rik	LINC00312	SOX2-OT
RMST	PVT1	PANDAR	HOTAIR	WRAP53	EPB41L4A-AS1	DSCAM-AS1	SRA1	BC040587	PINC	NPPA-AS1	BCAR4	MIR31HG	CDKN2B-AS4	HOTAIR	B2 SINE RNA	PCA3	MIR31HG	PANDAR	LDMAR	LINC00032	PCGEM1	T-UCRs	DAOA-AS1	DLEU2	AIR	A130040M12Rik	CDKN2B-AS1	DSCAM-AS1	PINC	Gas5	NEAT1	ATP6V1G2-DDX39B	WRAP53	KCNQ1DN	CDKN2B-AS6	MIR31HG	FADS1	EPB41L4A-AS1	RRP1B	SNHG11	MALAT1	Trp53cor1	CHL1-AS2	EPB41L4A-AS1	PINC	DSCAM-AS1	WRAP53	CRNDE	TERC
HIF1A-AS1	GDNFOS	RRP1B	CBR3-AS1	CDKN2B-AS4	PANDAR	HYMAI	PSORS1C3	LSAMP-AS3	LINC00032	Gm20748	C1QTNF9B-AS1	PINC	EPB41L4A-AS1	CHL1-AS2	NEAT1	PCAT1	PINC	RRP1B	KUCG1	HOTAIR	PCNCR1	CDKN2B-AS6	DGCR5	PVT1	DBE-T	PANDAR	FADS1	CHL1-AS2	VL30 LTRs	AP000688.29	CDKN2B-AS1	HIF1A-AS1	PCAT-1	KCNQ1OT1	MYCNOS	PINC	KUCG1	PANDAR	Trp53cor1	BDNF-AS1	DSCAM-AS1	A130040M12Rik	CDKN2B-AS1	PANDAR	CBR3-AS1	WRAP53	CDKN2B-AS4	CDKN2B-AS3	AP000688.29
LINC00271	BACE1-AS	Trp53cor1	PCA3	VL30 LTRs	RRP1B	ATP6V1G2-DDX39B	DBE-T	B2 SINE RNA	BANCR	RP4-620F22.3	CBR3-AS1	KCNQ1DN	PANDAR	BCYRN1	ESRG	PCGEM1	7SK	Trp53cor1	CASC2	PCAT-1	C1QTNF9B-AS1	PINK1-AS	DLG2AS	SNHG5	GNAS-AS1	RRP1B	AP000688.29	7SK	MESTIT1	GNAS-AS1	KCNQ1OT1	B2 SINE RNA	CBR3-AS1	B1 SINE RNA	NDM29	CDKN2B-AS10	DAOA-AS1	RRP1B	WRAP53	CASC2	HOTAIR	WRAP53	BCYRN1	RRP1B	PCA3	A130040M12Rik	CCAT1	CASC2	AK042766
MEG3	SNHG3	HOTAIR	PCAT1	SNHG5	Trp53cor1	BC040587	DLX6-AS1	LSINCT5	MEG3	DLX6-AS1	PCA3	LSINCT5	RRP1B	CDKN2B-AS3	ATP6V1G2-DDX39B	PCNCR1	CDKN2B-AS4	CDKN2B-AS4	RP4-620F22.3	TUG1	PCAT-1	CECR3	TRAF3IP2-AS1	LSINCT5	MIR100HG	Trp53cor1	SNHG4	HOTAIR	CDKN2B-AS9	HIF1A-AS1	LINC00312	TCL6	C1QTNF9B-AS1	TRAF3IP2-AS1	T-UCRs	Gm20748	DMPK	Trp53cor1	A130040M12Rik	CECR9	BCYRN1	UCA1	RP5-843L14.1	Trp53cor1	PCAT1	EPB41L4A-AS1	IGF2-AS	BCAR4	SNHG11
PVT1	SOX2-OT	PDZRN3-AS1	PCGEM1	CDKN2B-AS9	MIR17HG	LSAMP-AS3	B1 SINE RNA	CHL1-AS2	GAS5	PTHLH	PCAT1	IGF2-AS	Trp53cor1	CDKN2B-AS9	DGCR5	BCAR4	EPB41L4A-AS1	WRAP53	CDKN2B-AS6	WRAP53	BX118339	CECR9	SNHG4	DISC2	KUCG1	NPTN-IT1	CDKN2B-AS10	SRA1	DNM3OS	DANCR	HCP5	MESTIT1	PCAT1	DLG2AS	IGF2-AS	NPPA-AS1	BANCR	DSCAM-AS1	BCAR4	CECR3	SPRY4-IT1	PCAT-1	LINC00162	WRAP53	PCGEM1	PANDAR	AIR	MIR31HG	BDNF-AS1
TERC	PSORS1C3	CDKN2B-AS5	PCNCR1	MESTIT1	AIR	PCAT-1	PRINS	CDKN2B-AS1	H19	CDKN2B-AS11	PCGEM1	DSCAM-AS1	WRAP53	LINC00312	GDNFOS	MIR31HG	PANDAR	A130040M12Rik	MYCNOS	A130040M12Rik	HELLPAR	DLEU2	TDRG1	GDNFOS	CASC2	SNHG5	LSINCT5	DLEU2	PDZRN3-AS1	DGCR5	Gm20748	PTHLH	PCGEM1	DGCR5	BANCR	WRAP53	LINC00032	HOTAIR	MIR31HG	RP5-843L14.1	CDKN2B-AS8	CBR3-AS1	DMPK 3'UTR	BCAR4	PCNCR1	RRP1B	BCAR4	PINC	SCAANT1
ESRG	ATP6V1G2-DDX39B	HI-LNC25	C1QTNF9B-AS1	CDKN2B-AS11	BCAR4	KUCG1	CDKN2B-AS13	MESTIT1	DSCAM-AS1	MIR31HG	PCNCR1	PTENpg1	CASC2	CDKN2B-AS2	SNHG3	PINC	RRP1B	CDKN2B-AS9	NDM29	CDKN2B-AS4	GNAS-AS1	C15orf2	BOK-AS1	BACE1-AS	AFAP1-AS1	HULC	AK042766	Fendrr	CDKN2B-AS5	HYMAI	NPPA-AS1	LINC00312	PCNCR1	TUG1	LINC00032	CDKN2B-AS4	AFAP1-AS1	SRA1	PINC	DANCR	SRA1	PCA3	Fendrr	MIR31HG	C1QTNF9B-AS1	Trp53cor1	MIR31HG	PAN	CHL1-AS2
UCA1	MALAT1	MIAT	PCAT-1	NPTN-IT1	MIR31HG	CASC2	SCAANT1	SRA1	PDZRN3-AS1	PINC	DSCAM-AS1	CCND1	LINC00162	MESTIT1	SOX2-OT	HOTAIR	Trp53cor1	HOTAIR	T-UCRs	EPB41L4A-AS1	AK042766	ATXN8OS	DLX6-AS1	SNHG3	NEAT1	PCAT-1	Gm20748	DMPK 3'UTR	HI-LNC25	CECR3	MKRN3-AS1	HELLPAR	PCA3	CCAT1	CCND1	EPB41L4A-AS1	PINK1-AS	LSINCT5	PVT1	HYMAI	MEG3	PCAT1	NPPA-AS1	PINC	A130040M12Rik	CDKN2B-AS4	PINC	Gas5	KUCG1
HTTAS	DLEU2	GDNFOS	LSINCT5	HULC	PINC	B2 SINE RNA	AC002511.1	DAOA-AS1	CDKN2B-AS5	BCAR4	CDKN2B-AS4	LincRNA-p21	RMST	CDKN2B-AS11	BACE1-AS	HAR1A	A130040M12Rik	PVT1	PRINS	PANDAR	DANCR	NEAT1	BCYRN1	SOX2-OT	FADS1	AIR	NPPA-AS1	ESRG	CDKN2B-AS3	CECR9	IPW	IPW	Fendrr	HOTAIR	LincRNA-p21	PANDAR	AK143260	HAR1A	7SK	AC002511.1	DLEU2	PCGEM1	Gm20748	7SK	WRAP53	PCAT-1	LSINCT5	PINK1-AS	LINC00162
TUG1	DSCAM-AS1	SNHG3	DSCAM-AS1	BC040587	7SK	PAN	LDMAR	DISC2	HI-LNC25	IFNG-AS1	EPB41L4A-AS1	WRAP53	HCP5	BX118339	B1 SINE RNA	HAR1B	WRAP53	DSCAM-AS1	LINC00032	RRP1B	CCAT1	TCL6	ESRG	BCAR4	CDKN2B-AS13	TCL6	DLX6-AS1	HELLPAR	HCP5	BX118339	HELLPAR	MKRN3-AS1	DMPK 3'UTR	ESRG	PTENpg1	RRP1B	MIR100HG	HAR1B	SNHG4	CDKN2B-AS10	DLX6-AS1	PCNCR1	AK143260	PVT1	CDKN2B-AS4	SRA1	GAS5	LDMAR	CDKN2B-AS10
LINC00162	Ube3a-as	SOX2-OT	NEAT1	LSAMP-AS3	Fendrr	MESTIT1	MKRN3-AS1	B1 SINE RNA	DMPK 3'UTR	RP5-843L14.1	PANDAR	PANDAR	NPPA-AS1	DNM3OS	PSORS1C3	PVT1	CECR3	LDMAR	BANCR	Trp53cor1	TERC	WRAP53	PINK1-AS	MIR31HG	SCAANT1	CDKN2B-AS9	HYMAI	BCYRN1	HULC	LINC00312	CDKN2B-AS6	C15orf2	HAR1B	BPESC1	BX118339	Trp53cor1	PAN	GAS5	DSCAM-AS1	AK042766	AP000688.29	C1QTNF9B-AS1	LINC00312	SNHG4	EPB41L4A-AS1	PCA3	DSCAM-AS1	CDKN2B-AS11	GNAS-AS1
Gas5	TERC	BACE1-AS	MIR17HG	CDKN2B-AS2	DMPK 3'UTR	CRNDE	IPW	DGCR5	Fendrr	ESRG	RRP1B	RRP1B	Gm20748	AK143260	SPRY4-IT1	DSCAM-AS1	CECR9	PAN	B1 SINE RNA	PVT1	AC002511.1	CDKN2B-AS4	RMST	PINC	PAN	SNHG4	AC002511.1	AK042766	NPPA-AS1	PTHLH	NDM29	CCDC26	HAR1A	PISRT1	CCAT1	A130040M12Rik	DBE-T	BCYRN1	MIR17HG	RP4-620F22.3	BX118339	SNHG11	Gas5	DLG2AS	PANDAR	PCAT1	MIR17HG	MIR100HG	AFAP1-AS1
SNHG11	PRINS	LSINCT5	HAR1A	MIR17HG	DSCAM-AS1	SRA1	KUCG1	TUG1	CHL1-AS2	CDKN2B-AS2	Trp53cor1	Trp53cor1	SNHG5	CDKN2B-AS7	CDKN2B-AS8	A130040M12Rik	DSCAM-AS1	DANCR	SPRY4-IT1	C1QTNF9B-AS1	Fendrr	EPB41L4A-AS1	LDMAR	CCDC26	TERC	PCA3	CDKN2B-AS3	BX118339	Gm20748	B1 SINE RNA	T-UCRs	CDKN2B-AS12	MIAT	HYMAI	WRAP53	SCAANT1	GNAS-AS1	MIR17HG	CRNDE	BX118339	KCNQ1DN	BDNF-AS1	DANCR	TRAF3IP2-AS1	RRP1B	PCGEM1	Fendrr	HULC	CDKN2B-AS3
BDNF-AS1	LSINCT5	BCAR4	HAR1B	CRNDE	NPTN-IT1	SNHG5	C15orf2	DLX6-AS1	GNAS-AS1	SRA1	A130040M12Rik	CDKN2B-AS4	DLX6-AS1	AC002511.1	DLEU1	CDKN2B-AS4	LDMAR	AFAP1-AS1	CDKN2B-AS8	PCA3	DMPK 3'UTR	PANDAR	SNHG5	CDKN2B-AS12	DMPK	PCAT1	ATP6V1G2-DDX39B	DBE-T	CDKN2B-AS7	NRON	MYCNOS	BDNF-AS1	HOTAIR	HCP5	A130040M12Rik	MKRN3-AS1	CASC2	CHL1-AS2	B2 SINE RNA	7SK	HELLPAR	DSCAM-AS1	HYMAI	B2 SINE RNA	Trp53cor1	PCNCR1	DMPK 3'UTR	LINC00162	CDKN2B-AS2
HOTAIR	HAR1B	MIR31HG	ESRG	NPPA-AS1	AK042766	RMST	CDKN2B-AS10	DLG2AS	LINC00271	DBE-T	WRAP53	EPB41L4A-AS1	PAN	Gas5	MIR155HG	WRAP53	DLX6-AS1	AP000688.29	BACE1-AS	PCAT1	CDKN2B-AS10	RRP1B	AFAP1-AS1	IGF2-AS	RMST	PCGEM1	NRON	ATP6V1G2-DDX39B	CDKN2B-AS2	DLX6-AS1	BDNF-AS1	SNHG11	7SK	TCL6	EPB41L4A-AS1	IPW	LDMAR	H19	Fendrr	7SL	CDKN2B-AS13	PVT1	B2 SINE RNA	IPW	DSCAM-AS1	C1QTNF9B-AS1	MESTIT1	AP000688.29	RP5-843L14.1
TDRG1	HAR1A	PINC	SRA1	Gm20748	SNHG5	RP5-843L14.1	HELLPAR	TRAF3IP2-AS1	SNHG5	LINC00312	SRA1	A130040M12Rik	C15orf2	SNHG4	TERC	EPB41L4A-AS1	AK042766	SNHG4	GDNFOS	PCGEM1	CHL1-AS2	Trp53cor1	PAN	DANCR	LINC00162	PCNCR1	CASC2	GNAS-AS1	CDKN2B-AS11	LDMAR	SNHG11	B1 SINE RNA	DSCAM-AS1	LINC00271	PANDAR	DANCR	BX118339	MIR155HG	DMPK 3'UTR	A130040M12Rik	CHL1-AS2	LincRNA-p21	BX118339	MKRN3-AS1	HOTAIR	CBR3-AS1	AK143260	DAOA-AS1	Gas5
BOK-AS1	HOTAIR	CCAT1	CHL1-AS2	CDKN2B-AS3	CDKN2B-AS7	B1 SINE RNA	CASC2	ASFMR1	CASC2	Gas5	HOTAIR	LINC00271	ESRG	KUCG1	PRINS	PANDAR	HELLPAR	DBE-T	SNHG3	PCNCR1	Gas5	A130040M12Rik	KCNQ1OT1	DNM3OS	Gas5	C1QTNF9B-AS1	CDKN2B-AS2	CDKN2B-AS13	LINC00312	SNHG5	ATXN8OS	DBE-T	RP5-843L14.1	DMPK	RRP1B	SNHG4	LINC00162	DLEU1	AK143260	AFAP1-AS1	DBE-T	PTENpg1	GAS5	AC002511.1	SRA1	MIAT	Gm20748	TUG1	PAN
MIR100HG	BCYRN1	HIF1A-AS1	TDRG1	LINC00312	CDKN2B-AS10	AK143260	7SK	FMR4	RP4-620F22.3	CASC2	CHL1-AS2	GDNFOS	HIF1A-AS1	CCDC26	DMPK	RRP1B	CDKN2B-AS1	HYMAI	SOX2-OT	CBR3-AS1	CASC2	KUCG1	DANCR	IFNG-AS1	PRINS	CBR3-AS1	HELLPAR	CDKN2B-AS10	CDKN2B-AS6	AC002511.1	SNHG5	Ube3a-as	NRON	AP000688.29	Trp53cor1	BX118339	DGCR5	7SK	DANCR	AK023948	B2 SINE RNA	CCND1	LDMAR	SCAANT1	HAR1B	Fendrr	NPPA-AS1	DLX6-AS1	CDKN2B-AS7
LINC00312	MIR155HG	CDKN2B-AS7	BOK-AS1	IGF2-AS	KUCG1	KCNQ1DN	7SL	HTTAS	CDKN2B-AS10	HIF1A-AS1	HAR1B	SNHG3	RP5-843L14.1	CDKN2B-AS12	CCAT1	Trp53cor1	ESRG	MKRN3-AS1	DBE-T	CDKN2B-AS1	MIR100HG	IFNG-AS1	CDKN2B-AS10	TCL6	PSORS1C3	MESTIT1	DAOA-AS1	PAN	MYCNOS	AFAP1-AS1	BPESC1	CDKN2B-AS9	HYMAI	DANCR	CDKN2B-AS4	7SK	Ube3a-as	PVT1	AP000688.29	AK143260	AC002511.1	CDKN2B-AS1	KUCG1	CRNDE	HAR1A	DMPK 3'UTR	DANCR	RP5-843L14.1	DLX6-AS1
HCP5	DLEU1	LINC00271	GAS5	KCNQ1OT1	IFNG-AS1	CDKN2B-AS10	A130040M12Rik	CDKN2B-AS10	DBE-T	BX118339	HAR1A	SOX2-OT	CDKN2B-AS7	HYMAI	CDKN2B-AS13	7SK	ATP6V1G2-DDX39B	IPW	HTTAS	DSCAM-AS1	SCAANT1	MIR17HG	LINC00162	ESRG	PTHLH	Gm20748	AFAP1-AS1	TDRG1	NDM29	AIR	PISRT1	CDKN2B-AS7	MESTIT1	AFAP1-AS1	VL30 LTRs	ATXN8OS	TERC	PINK1-AS	PTHLH	AP000688.29	FADS1	TUG1	DLX6-AS1	BX118339	7SK	HOTAIR	RP5-843L14.1	SNHG5	DMPK
BPESC1	MIR100HG	CRNDE	DAOA-AS1	CDKN2B-AS7	RMST	AP000688.29	AFAP1-AS1	DANCR	HELLPAR	CDKN2B-AS13	PVT1	BACE1-AS	MESTIT1	RP5-843L14.1	AC002511.1	CHL1-AS2	RP4-620F22.3	7SK	IFNG-AS1	HTTAS	LDMAR	HIF1A-AS1	KUCG1	A130040M12Rik	TUG1	NPPA-AS1	7SL	BOK-AS1	T-UCRs	AK023948	AC002511.1	AK042766	BCAR4	HELLPAR	NPTN-IT1	AK042766	PRINS	AK143260	LDMAR	ASFMR1	PTHLH	DNM3OS	PVT1	AK143260	H19	CDKN2B-AS2	DLX6-AS1	LincRNA-p21	B1 SINE RNA
PISRT1	SNHG5	B1 SINE RNA	MIR155HG	CECR3	HELLPAR	CDKN2B-AS3	AIR	PAN	B2 SINE RNA	GNAS-AS1	7SK	MIR17HG	DANCR	CDKN2B-AS10	IFNG-AS1	H19	AP000688.29	7SL	AFAP1-AS1	CDKN2B-AS8	NRON	MKRN3-AS1	AK042766	CDKN2B-AS4	DANCR	CDKN2B-AS11	AK023948	SPRY4-IT1	NEAT1	AK042766	CDKN2B-AS9	FADS1	MIR31HG	BX118339	RP5-843L14.1	LDMAR	CRNDE	PTHLH	CDKN2B-AS10	ATP6V1G2-DDX39B	RP5-843L14.1	HTTAS	CDKN2B-AS11	CDKN2B-AS10	CHL1-AS2	CHL1-AS2	LDMAR	PTENpg1	A130040M12Rik
LINC00032	GNAS-AS1	DSCAM-AS1	DLEU1	CECR9	BX118339	AC002511.1	AK023948	CDKN2B-AS7	AP000688.29	7SK	LSINCT5	7SK	AFAP1-AS1	AK042766	KCNQ1DN	AK143260	AK143260	AC002511.1	ESRG	SPRY4-IT1	BPESC1	IPW	FADS1	EPB41L4A-AS1	DMPK 3'UTR	KCNQ1OT1	AK143260	CDKN2B-AS8	PTHLH	ASFMR1	AK042766	AK143260	PINC	CDKN2B-AS13	CECR3	SRA1	CDKN2B-AS2	DANCR	BX118339	ATXN8OS	AK143260	LINC00032	MIR100HG	LDMAR	LDMAR	SCAANT1	AC002511.1	CCND1	CDKN2B-AS4
BANCR	B2 SINE RNA	LINC00162	DLEU2	BDNF-AS1	PTHLH	PTCSC	AK042766	LINC00312	HYMAI	A130040M12Rik	AK042766	KCNQ1OT1	Gas5	LDMAR	MIR100HG	LDMAR	BX118339	AK023948	NEAT1	KCNQ1DN	PISRT1	ATP6V1G2-DDX39B	RP4-620F22.3	PANDAR	Fendrr	CDKN2B-AS3	ASFMR1	DANCR	HELLPAR	ATP6V1G2-DDX39B	TCL6	CASC2	SCAANT1	PTHLH	CECR9	HELLPAR	CDKN2B-AS13	HYMAI	RP4-620F22.3	B1 SINE RNA	PAN	BANCR	AK042766	RP4-620F22.3	RP4-620F22.3	H19	HYMAI	DMPK	EPB41L4A-AS1
A130040M12Rik	PAN	C1QTNF9B-AS1	NPTN-IT1	SNHG11	PAN	NAMA	AK143260	NRON	SCAANT1	AC002511.1	BX118339	SNHG5	DBE-T	7SK	LINC00271	MEG3	7SL	AK042766	PTCSC	DANCR	7SL	Ube3a-as	CRNDE	RRP1B	RP4-620F22.3	CDKN2B-AS7	B1 SINE RNA	B2 SINE RNA	PCAT-1	ATXN8OS	CDKN2B-AS2	NRON	DANCR	FADS1	PTHLH	Fendrr	HTTAS	HELLPAR	AK042766	B2 SINE RNA	H19	CHL1-AS2	7SL	CECR9	RP5-843L14.1	DLX6-AS1	KUCG1	7SK	PANDAR
EPB41L4A-AS1	FMR4	PCAT1	CDKN2B-AS13	CASC2	BPESC1	AK023948	AP000688.29	FADS1	AK143260	AFAP1-AS1	HELLPAR	UCA1	SNHG11	7SL	LINC00162	DLX6-AS1	AC002511.1	AK143260	AK023948	MKRN3-AS1	A130040M12Rik	PDZRN3-AS1	PTHLH	Trp53cor1	RP5-843L14.1	LINC00312	B2 SINE RNA	PINK1-AS	Fendrr	BACE1-AS	DMPK	RP4-620F22.3	TERC	CDKN2B-AS10	UCA1	DMPK 3'UTR	KCNQ1OT1	RP4-620F22.3	7SL	BANCR	DANCR	SRA1	AC002511.1	CECR3	Gas5	AK143260	CHL1-AS2	7SL	RRP1B
PANDAR	ASFMR1	PCGEM1	DMPK	PAN	PISRT1	BX118339	ASFMR1	RP4-620F22.3	FADS1	AK023948	AC002511.1	VL30 LTRs	BDNF-AS1	A130040M12Rik	Gas5	DBE-T	AFAP1-AS1	ASFMR1	NAMA	IPW	AFAP1-AS1	HI-LNC25	BX118339	WRAP53	DLX6-AS1	CDKN2B-AS2	BACE1-AS	KUCG1	DMPK 3'UTR	BANCR	TDRG1	AP000688.29	TDRG1	DBE-T	RP4-620F22.3	DLX6-AS1	DLG2AS	CDKN2B-AS10	AC002511.1	BCYRN1	7SK	KCNQ1OT1	AFAP1-AS1	DMPK 3'UTR	DANCR	PTENpg1	CDKN2B-AS10	A130040M12Rik	Trp53cor1
RRP1B	C15orf2	PCNCR1	AC002511.1	BX118339	SNHG4	NRON	ATP6V1G2-DDX39B	ATP6V1G2-DDX39B	MESTIT1	AK042766	7SL	CHL1-AS2	MAP3K14	AFAP1-AS1	CASC2	LSINCT5	AK023948	ATP6V1G2-DDX39B	PTHLH	NPTN-IT1	AIR	CDKN2B-AS5	LSAMP-AS3	SNHG11	BX118339	CRNDE	BANCR	DMPK	AP000688.29	BC040587	BOK-AS1	HCP5	BOK-AS1	CDKN2B-AS3	NRON	NRON	TRAF3IP2-AS1	7SL	AFAP1-AS1	BOK-AS1	7SL	MIR17HG	AK023948	Fendrr	AK042766	LincRNA-p21	DNM3OS	AC002511.1	WRAP53
Trp53cor1	CDKN2B-AS13	PCA3	TRAF3IP2-AS1	AP000688.29	DAOA-AS1	GNAS-AS1	ATXN8OS	PSORS1C3	RP5-843L14.1	AP000688.29	AFAP1-AS1	AIR	PPP3CB	AIR	HAR1B	KUCG1	ASFMR1	ATXN8OS	AK042766	DMPK 3'UTR	AK023948	DBE-T	BC040587	BDNF-AS1	7SK	BC040587	BC040587	LDMAR	AK042766	BCAR4	CDKN2B-AS7	ATXN8OS	B2 SINE RNA	DLEU1	FADS1	Ube3a-as	Gas5	AC002511.1	AK023948	BPESC1	AFAP1-AS1	DGCR5	AP000688.29	PSORS1C3	7SL	CCND1	C15orf2	AFAP1-AS1	PTHLH
CDKN2B-AS4	HLA-AS1	CBR3-AS1	DLG2AS	RP5-843L14.1	B1 SINE RNA	RP4-620F22.3	B2 SINE RNA	CDKN2B-AS9	7SK	ASFMR1	AIR	BCYRN1	DAPK1	AK023948	HAR1A	Ube3a-as	ATXN8OS	B1 SINE RNA	DMPK	Fendrr	AK143260	MIR100HG	SCAANT1	CDKN2B-AS3	A130040M12Rik	LSAMP-AS3	BCYRN1	AC002511.1	AK143260	BCYRN1	C15orf2	DISC2	CASC2	MIR155HG	RMST	DBE-T	7SK	AFAP1-AS1	ASFMR1	C15orf2	AIR	DLX6-AS1	ASFMR1	ATXN8OS	AC002511.1	HYMAI	GNAS-AS1	AIR	7SK
WRAP53	CASC2	KCNQ1OT1	RMST	HELLPAR	HLA-AS1	7SK	BANCR	LDMAR	7SL	ATP6V1G2-DDX39B	AK023948	HULC	NEAT1	AP000688.29	AK143260	AK042766	B1 SINE RNA	B2 SINE RNA	MESTIT1	PTHLH	AP000688.29	AFAP1-AS1	AC002511.1	GNAS-AS1	AC002511.1	UCA1	BDNF-AS1	PRINS	RP5-843L14.1	BDNF-AS1	TUG1	DMPK	CHL1-AS2	AK143260	LDMAR	DSCAM-AS1	7SL	AK023948	ATP6V1G2-DDX39B	C1QTNF9B-AS1	AK023948	AP000688.29	ATP6V1G2-DDX39B	7SL	AFAP1-AS1	PTHLH	HELLPAR	AK023948	7SL
CCAT1	DBE-T	AFAP1-AS1	CDKN2B-AS1	CDKN2B-AS13	Gas5	7SL	BC040587	AFAP1-AS1	A130040M12Rik	BACE1-AS	AK143260	BX118339	7SK	ASFMR1	DLEU2	DANCR	B2 SINE RNA	BACE1-AS	AK143260	HAR1B	ASFMR1	GNAS-AS1	Gas5	CDKN2B-AS7	AK023948	AC002511.1	BOK-AS1	HYMAI	BX118339	BOK-AS1	RMST	7SK	BDNF-AS1	SNHG4	B2 SINE RNA	NAMA	A130040M12Rik	AK042766	ATXN8OS	CBR3-AS1	AK042766	AK042766	ATXN8OS	AFAP1-AS1	AIR	DANCR	PTHLH	AK042766	AC002511.1
C15orf2	KUCG1	DNM3OS	PTHLH	HYMAI	TERC	AIR	BDNF-AS1	MIR100HG	AC002511.1	BANCR	AP000688.29	Fendrr	AC002511.1	ATP6V1G2-DDX39B	HTTAS	PTHLH	BACE1-AS	BC040587	Gas5	HAR1A	ATXN8OS	SNHG5	AP000688.29	NPPA-AS1	AK042766	DMPK 3'UTR	BPESC1	AFAP1-AS1	HYMAI	BPESC1	MIAT	A130040M12Rik	SNHG11	WRAP53	CDKN2B-AS10	PTCSC	AC002511.1	AP000688.29	B1 SINE RNA	CCAT1	ASFMR1	HELLPAR	B1 SINE RNA	AK023948	AK023948	MIR100HG	AP000688.29	AK143260	AIR
HLA-AS1	Gas5	CASC2	DANCR	KUCG1	HYMAI	AK042766	BOK-AS1	PPP3CB	AFAP1-AS1	BC040587	ASFMR1	DMPK 3'UTR	AK023948	ATXN8OS	NRON	SRA1	BC040587	BOK-AS1	BX118339	BX118339	B1 SINE RNA	TERC	BANCR	Gm20748	AK143260	Fendrr	BX118339	NRON	7SL	C15orf2	CDKN2B-AS10	AC002511.1	NPPA-AS1	A130040M12Rik	DLX6-AS1	AK023948	AK023948	ASFMR1	BACE1-AS	CCND1	ATP6V1G2-DDX39B	LDMAR	BACE1-AS	AK042766	AK143260	LINC00162	TERC	ATP6V1G2-DDX39B	AK023948
LSINCT5	NRON	TDRG1	LDMAR	B2 SINE RNA	AK143260	ASFMR1	BPESC1	DAPK1	AIR	BCYRN1	ATP6V1G2-DDX39B	PCAT-1	AK042766	B1 SINE RNA	C15orf2	7SL	BOK-AS1	BPESC1	7SK	SRA1	B2 SINE RNA	GAS5	LINC00032	DLEU1	AP000688.29	DANCR	C15orf2	7SL	AC002511.1	C1QTNF9B-AS1	PPP3CB	AFAP1-AS1	Gm20748	CDKN2B-AS4	DMPK 3'UTR	CRNDE	AK042766	ATP6V1G2-DDX39B	BC040587	CDKN2B-AS1	ATXN8OS	AK143260	BANCR	AP000688.29	AP000688.29	CDKN2B-AS13	BX118339	ATXN8OS	ASFMR1
KCNQ1DN	DGCR5	BOK-AS1	Gas5	PTHLH	SCAANT1	ATXN8OS	BX118339	MAP3K14	AK023948	BDNF-AS1	ATXN8OS	B2 SINE RNA	AK143260	B2 SINE RNA	DMPK 3'UTR	AC002511.1	BPESC1	BX118339	7SL	MIR17HG	BANCR	RP5-843L14.1	DMPK	MIR155HG	BACE1-AS	AK042766	C1QTNF9B-AS1	AIR	AFAP1-AS1	CASC2	DAPK1	AIR	AK042766	EPB41L4A-AS1	Fendrr	TERC	AP000688.29	ATXN8OS	BOK-AS1	CDKN2B-AS11	B1 SINE RNA	7SK	BDNF-AS1	ASFMR1	ASFMR1	RP5-843L14.1	RMST	BACE1-AS	ATP6V1G2-DDX39B
DNM3OS	PINK1-AS	CDKN2B-AS13	7SK	7SK	TRAF3IP2-AS1	BACE1-AS	C1QTNF9B-AS1	AK042766	AK042766	BOK-AS1	B1 SINE RNA	FADS1	ASFMR1	BACE1-AS	Fendrr	AFAP1-AS1	C15orf2	C15orf2	A130040M12Rik	NEAT1	BC040587	MIR155HG	7SK	DMPK 3'UTR	BANCR	PTHLH	CBR3-AS1	AK023948	AIR	CBR3-AS1	MAP3K14	AK023948	LINC00162	PANDAR	HYMAI	7SL	ASFMR1	B1 SINE RNA	BPESC1	CDKN2B-AS13	BACE1-AS	7SL	BOK-AS1	ATP6V1G2-DDX39B	ATP6V1G2-DDX39B	DMPK	Gas5	BCYRN1	ATXN8OS
PRINS	IFNG-AS1	ESRG	DGCR5	7SL	DLG2AS	BANCR	CBR3-AS1	PRINS	ASFMR1	BPESC1	B2 SINE RNA	GNAS-AS1	ATXN8OS	BC040587	PTHLH	AIR	C1QTNF9B-AS1	C1QTNF9B-AS1	AC002511.1	CHL1-AS2	BCAR4	DLEU1	7SL	Fendrr	BC040587	7SK	CCDC26	AK143260	AK023948	CCDC26	CHL1-AS2	ASFMR1	RP4-620F22.3	RRP1B	AP000688.29	AC002511.1	ATP6V1G2-DDX39B	B2 SINE RNA	C15orf2	CDKN2B-AS2	BANCR	AC002511.1	BPESC1	B1 SINE RNA	ATXN8OS	BX118339	7SK	BDNF-AS1	B2 SINE RNA
NPTN-IT1	DMPK	PAN	FADS1	AC002511.1	LINC00162	BCYRN1	CCAT1	DBE-T	ATP6V1G2-DDX39B	C1QTNF9B-AS1	BC040587	DANCR	BACE1-AS	BDNF-AS1	TUG1	AK023948	CASC2	CASC2	AP000688.29	SCAANT1	BCYRN1	PAN	A130040M12Rik	KCNQ1DN	BCAR4	7SL	CCND1	AP000688.29	ASFMR1	CCND1	RP4-620F22.3	BACE1-AS	LincRNA-p21	Trp53cor1	7SK	AFAP1-AS1	ATXN8OS	BACE1-AS	C1QTNF9B-AS1	CDKN2B-AS3	BC040587	AFAP1-AS1	C15orf2	BACE1-AS	B1 SINE RNA	7SK	7SL	BOK-AS1	BANCR
CRNDE	FADS1	IGF2-AS	SNHG5	AFAP1-AS1	CECR9	BDNF-AS1	CCND1	RMST	ATXN8OS	CBR3-AS1	BCYRN1	PTHLH	BC040587	BOK-AS1	RP5-843L14.1	AP000688.29	CBR3-AS1	CBR3-AS1	ASFMR1	MIR155HG	BDNF-AS1	SCAANT1	AIR	RP5-843L14.1	BCYRN1	AFAP1-AS1	CDKN2B-AS11	ASFMR1	ATP6V1G2-DDX39B	CDKN2B-AS1	RP5-843L14.1	BC040587	PTENpg1	MIR17HG	7SL	AK143260	B1 SINE RNA	BANCR	CASC2	CDKN2B-AS4	BDNF-AS1	AK023948	C1QTNF9B-AS1	BC040587	B2 SINE RNA	7SL	AFAP1-AS1	BX118339	BC040587
PSORS1C3	C1QTNF9B-AS1	PCAT-1	RP4-620F22.3	AIR	CDKN2B-AS9	BOK-AS1	CDKN2B-AS1	LINC00162	B1 SINE RNA	CCAT1	BDNF-AS1	C15orf2	BCAR4	BPESC1	AFAP1-AS1	ASFMR1	CCDC26	CCAT1	BCAR4	DLEU1	BOK-AS1	PTHLH	AK023948	LINC00312	BDNF-AS1	AK023948	CDKN2B-AS12	ATXN8OS	ATXN8OS	CDKN2B-AS10	Ube3a-as	BOK-AS1	CCND1	LDMAR	AC002511.1	AP000688.29	B2 SINE RNA	BC040587	CBR3-AS1	CDKN2B-AS5	BOK-AS1	ASFMR1	CASC2	BOK-AS1	BC040587	AC002511.1	AK023948	C15orf2	BCAR4
CDKN2B-AS7	CBR3-AS1	SRA1	HELLPAR	AK023948	7SL	BPESC1	CDKN2B-AS11	AP000688.29	BC040587	CCDC26	BOK-AS1	PCA3	BCYRN1	C15orf2	KUCG1	ATP6V1G2-DDX39B	CDKN2B-AS10	CCDC26	BCYRN1	B2 SINE RNA	C15orf2	LINC00162	AK143260	MIR100HG	BOK-AS1	AK143260	CDKN2B-AS13	B1 SINE RNA	B1 SINE RNA	CDKN2B-AS11	DGCR5	BPESC1	KUCG1	SCAANT1	AFAP1-AS1	ASFMR1	BACE1-AS	BDNF-AS1	CCAT1	CDKN2B-AS6	BPESC1	ATP6V1G2-DDX39B	CBR3-AS1	BPESC1	BCYRN1	AFAP1-AS1	AK042766	C1QTNF9B-AS1	BCYRN1
CDKN2B-AS3	PCA3	B2 SINE RNA	BX118339	AK042766	AC002511.1	C15orf2	CDKN2B-AS2	GNAS-AS1	BDNF-AS1	CCND1	BPESC1	PCAT1	BOK-AS1	CASC2	HYMAI	ATXN8OS	CDKN2B-AS11	CDKN2B-AS10	BOK-AS1	HYMAI	CDKN2B-AS1	CDKN2B-AS8	ASFMR1	CDKN2B-AS10	C15orf2	AP000688.29	CDKN2B-AS5	BACE1-AS	B2 SINE RNA	CDKN2B-AS12	HAR1B	BX118339	FADS1	BDNF-AS1	AIR	ATP6V1G2-DDX39B	BCAR4	BOK-AS1	CCDC26	CDKN2B-AS7	C15orf2	ATXN8OS	CCDC26	C15orf2	BDNF-AS1	AIR	ASFMR1	CBR3-AS1	BOK-AS1
DLEU2	PCAT1	NPTN-IT1	SCAANT1	AK143260	AFAP1-AS1	CCAT1	CDKN2B-AS3	7SK	BOK-AS1	CDKN2B-AS1	C15orf2	PCGEM1	BPESC1	CCAT1	AK042766	B1 SINE RNA	CDKN2B-AS12	CDKN2B-AS11	BPESC1	AFAP1-AS1	CDKN2B-AS11	SPRY4-IT1	ATXN8OS	TERC	C1QTNF9B-AS1	ASFMR1	CDKN2B-AS6	BANCR	BACE1-AS	CDKN2B-AS13	HAR1A	C1QTNF9B-AS1	AC002511.1	SNHG11	AK023948	B1 SINE RNA	BCYRN1	BPESC1	CDKN2B-AS1	CDKN2B-AS9	CASC2	B1 SINE RNA	CCND1	C1QTNF9B-AS1	BOK-AS1	AK023948	ATP6V1G2-DDX39B	CCAT1	BPESC1
MIR17HG	PCGEM1	DMPK	CASC2	ASFMR1	AK023948	CCDC26	CDKN2B-AS4	7SL	BPESC1	CDKN2B-AS10	CASC2	PCNCR1	C1QTNF9B-AS1	CDKN2B-AS13	GNAS-AS1	B2 SINE RNA	CDKN2B-AS13	CDKN2B-AS12	C15orf2	CECR3	CDKN2B-AS13	DLX6-AS1	B1 SINE RNA	LDMAR	CBR3-AS1	ATP6V1G2-DDX39B	CDKN2B-AS7	BC040587	BANCR	CDKN2B-AS2	H19	CBR3-AS1	MKRN3-AS1	7SK	AK042766	B2 SINE RNA	BOK-AS1	BX118339	CDKN2B-AS11	CHL1-AS2	CCAT1	B2 SINE RNA	CDKN2B-AS10	CASC2	BPESC1	AK042766	ATXN8OS	CDKN2B-AS1	BX118339
HAR1A	PCNCR1	TERC	CDKN2B-AS7	ATP6V1G2-DDX39B	AP000688.29	CCND1	CDKN2B-AS5	A130040M12Rik	BX118339	CDKN2B-AS12	CCAT1	C1QTNF9B-AS1	CBR3-AS1	CDKN2B-AS4	Ube3a-as	BC040587	CDKN2B-AS2	CDKN2B-AS13	C1QTNF9B-AS1	CECR9	CDKN2B-AS2	HYMAI	B2 SINE RNA	CDKN2B-AS13	CCDC26	ATXN8OS	CDKN2B-AS8	BDNF-AS1	BC040587	CDKN2B-AS3	CDKN2B-AS13	CCAT1	IPW	AC002511.1	AK143260	BACE1-AS	BPESC1	C15orf2	CDKN2B-AS12	DAOA-AS1	CCDC26	BACE1-AS	CDKN2B-AS12	CBR3-AS1	BX118339	AP000688.29	B1 SINE RNA	CDKN2B-AS10	C15orf2
HAR1B	SCAANT1	DBE-T	DISC2	ATXN8OS	ASFMR1	CDKN2B-AS1	CDKN2B-AS6	AC002511.1	C15orf2	CDKN2B-AS4	CCND1	CBR3-AS1	CCAT1	CDKN2B-AS5	CDKN2B-AS10	BCYRN1	CDKN2B-AS3	CDKN2B-AS2	CBR3-AS1	IFNG-AS1	CDKN2B-AS3	FADS1	BCAR4	DLX6-AS1	CCND1	B1 SINE RNA	CDKN2B-AS9	BPESC1	BCYRN1	CDKN2B-AS5	DANCR	CDKN2B-AS10	B1 SINE RNA	AK023948	ASFMR1	BC040587	C1QTNF9B-AS1	CASC2	CDKN2B-AS13	DAPK1	CCND1	BOK-AS1	CDKN2B-AS13	CCAT1	C15orf2	ASFMR1	B2 SINE RNA	CDKN2B-AS2	C1QTNF9B-AS1
CDKN2B-AS13	MEG3	RMST	DMPK 3'UTR	B1 SINE RNA	ATP6V1G2-DDX39B	CDKN2B-AS12	CDKN2B-AS7	AK023948	C1QTNF9B-AS1	CDKN2B-AS5	CDKN2B-AS10	B1 SINE RNA	CCDC26	CDKN2B-AS6	CECR3	BDNF-AS1	CDKN2B-AS5	CDKN2B-AS3	CCAT1	HELLPAR	CDKN2B-AS4	CASC2	BDNF-AS1	KUCG1	CDKN2B-AS1	B2 SINE RNA	CECR3	C15orf2	BDNF-AS1	CDKN2B-AS6	DBE-T	CDKN2B-AS11	Gas5	AK042766	ATP6V1G2-DDX39B	BOK-AS1	CBR3-AS1	CCAT1	CDKN2B-AS2	DBE-T	CDKN2B-AS1	BPESC1	CDKN2B-AS2	CCDC26	CASC2	ATP6V1G2-DDX39B	BACE1-AS	CDKN2B-AS4	CBR3-AS1
CDKN2B-AS11	CCAT1	GNAS-AS1	7SL	BACE1-AS	ATXN8OS	CDKN2B-AS13	CDKN2B-AS9	AK143260	CBR3-AS1	CDKN2B-AS6	CDKN2B-AS13	RMST	CDKN2B-AS1	CDKN2B-AS8	CECR9	BOK-AS1	CDKN2B-AS6	CDKN2B-AS5	CCDC26	DAOA-AS1	CDKN2B-AS5	NPPA-AS1	BPESC1	CDKN2B-AS11	CDKN2B-AS10	BACE1-AS	CECR9	CASC2	BOK-AS1	CDKN2B-AS7	NRON	CDKN2B-AS13	CECR3	ATP6V1G2-DDX39B	ATXN8OS	BPESC1	CCAT1	CCND1	CDKN2B-AS3	DGCR5	CDKN2B-AS10	BX118339	CDKN2B-AS3	CDKN2B-AS11	CCAT1	ATXN8OS	BANCR	CDKN2B-AS5	CCDC26
IGF2-AS	BOK-AS1	Ube3a-as	AFAP1-AS1	BOK-AS1	B2 SINE RNA	CDKN2B-AS2	CRNDE	BACE1-AS	CCAT1	CDKN2B-AS8	CDKN2B-AS6	RP4-620F22.3	CDKN2B-AS10	CECR3	LDMAR	BPESC1	CDKN2B-AS7	CDKN2B-AS6	CDKN2B-AS1	B1 SINE RNA	CDKN2B-AS6	Gm20748	C1QTNF9B-AS1	ASFMR1	CDKN2B-AS11	BDNF-AS1	DANCR	CCAT1	BPESC1	CDKN2B-AS8	AP000688.29	CDKN2B-AS2	CECR9	ATXN8OS	B1 SINE RNA	C15orf2	CDKN2B-AS1	CDKN2B-AS1	CDKN2B-AS5	DISC2	CDKN2B-AS11	C15orf2	CDKN2B-AS5	CDKN2B-AS12	CCND1	B1 SINE RNA	BDNF-AS1	CDKN2B-AS6	CCND1
CDKN2B-AS8	TDRG1	SNHG4	AK023948	BPESC1	BACE1-AS	CDKN2B-AS5	DANCR	BCYRN1	CCND1	CDKN2B-AS9	CDKN2B-AS8	LDMAR	CDKN2B-AS11	CECR9	DBE-T	BX118339	CDKN2B-AS9	CDKN2B-AS7	CDKN2B-AS10	CDKN2B-AS10	CDKN2B-AS7	AK042766	CASC2	FMR4	CDKN2B-AS12	BOK-AS1	DAPK1	CCDC26	C15orf2	CDKN2B-AS9	HTTAS	CDKN2B-AS3	SRA1	BANCR	BOK-AS1	C1QTNF9B-AS1	CDKN2B-AS10	CDKN2B-AS11	CDKN2B-AS6	DLEU1	CDKN2B-AS12	CASC2	CDKN2B-AS6	CDKN2B-AS13	CDKN2B-AS10	B2 SINE RNA	BOK-AS1	CDKN2B-AS7	CDKN2B-AS1
SPRY4-IT1	IPW	Gas5	AK042766	C15orf2	BC040587	CDKN2B-AS6	DAOA-AS1	BDNF-AS1	CDKN2B-AS13	CRNDE	CECR3	NPTN-IT1	CDKN2B-AS12	CRNDE	RP4-620F22.3	C15orf2	CHL1-AS2	CECR3	CDKN2B-AS11	AP000688.29	CDKN2B-AS8	DMPK	CBR3-AS1	NRON	CDKN2B-AS2	BPESC1	DBE-T	CCND1	C1QTNF9B-AS1	CHL1-AS2	LDMAR	CDKN2B-AS4	MIR100HG	BC040587	BPESC1	CASC2	CDKN2B-AS11	CDKN2B-AS13	CDKN2B-AS7	DLEU2	CDKN2B-AS2	CCAT1	CDKN2B-AS7	CDKN2B-AS2	CDKN2B-AS13	BC040587	BPESC1	CDKN2B-AS8	CDKN2B-AS11
MAP3K14	MKRN3-AS1	KUCG1	AK143260	C1QTNF9B-AS1	BOK-AS1	CDKN2B-AS7	DAPK1	BOK-AS1	CDKN2B-AS4	DAOA-AS1	CECR9	DNM3OS	CDKN2B-AS2	DANCR	FADS1	CASC2	DANCR	CECR9	CDKN2B-AS12	CASC2	CDKN2B-AS9	GDNFOS	CCAT1	HLA-AS1	CDKN2B-AS3	BX118339	DGCR5	CDKN2B-AS1	CASC2	DAOA-AS1	AK023948	CDKN2B-AS5	TRAF3IP2-AS1	BCAR4	C15orf2	CBR3-AS1	CDKN2B-AS3	CDKN2B-AS2	CDKN2B-AS9	DLG2AS	CDKN2B-AS3	CDKN2B-AS10	CDKN2B-AS8	CDKN2B-AS3	CDKN2B-AS6	BCYRN1	CASC2	CDKN2B-AS9	CDKN2B-AS12
DAPK1	7SL	MIR100HG	AP000688.29	CBR3-AS1	C15orf2	CDKN2B-AS9	DGCR5	BPESC1	CDKN2B-AS6	DAPK1	CRNDE	SRA1	CDKN2B-AS3	DAOA-AS1	PAN	CCAT1	DAOA-AS1	CHL1-AS2	CDKN2B-AS13	7SK	CECR3	SNHG3	CCND1	AK143260	CDKN2B-AS4	C15orf2	DISC2	CDKN2B-AS11	CBR3-AS1	DBE-T	PTCSC	CDKN2B-AS6	DLG2AS	BCYRN1	C1QTNF9B-AS1	CCAT1	CDKN2B-AS4	CDKN2B-AS3	CECR3	DLX6-AS1	CDKN2B-AS6	CDKN2B-AS11	CDKN2B-AS9	CDKN2B-AS5	CDKN2B-AS8	BDNF-AS1	CCDC26	CECR3	CDKN2B-AS13
PPP3CB	PCAT-1	FADS1	ASFMR1	CCAT1	C1QTNF9B-AS1	CECR3	DISC2	BX118339	CDKN2B-AS8	DGCR5	DANCR	Gas5	CDKN2B-AS5	DAPK1	7SK	CCND1	DAPK1	CRNDE	CDKN2B-AS2	7SL	CECR9	SOX2-OT	CDKN2B-AS1	AP000688.29	CDKN2B-AS5	CASC2	DLEU1	CDKN2B-AS12	CCND1	DISC2	NAMA	CDKN2B-AS8	DBE-T	BOK-AS1	CASC2	CCDC26	CDKN2B-AS5	CDKN2B-AS5	CECR9	DMPK	CDKN2B-AS7	CDKN2B-AS13	CECR3	CDKN2B-AS6	CECR3	BOK-AS1	CCND1	CECR9	CDKN2B-AS5
MIR31HG	MIR17HG	LSAMP-AS3	ATP6V1G2-DDX39B	CDKN2B-AS10	CASC2	CECR9	DLEU1	C15orf2	CECR3	DISC2	DAOA-AS1	AC002511.1	CDKN2B-AS6	DBE-T	A130040M12Rik	CDKN2B-AS10	DBE-T	DAOA-AS1	CDKN2B-AS3	AC002511.1	CRNDE	BACE1-AS	CDKN2B-AS11	7SK	CDKN2B-AS7	CCAT1	DLEU2	CDKN2B-AS2	CDKN2B-AS10	DLEU1	DISC2	CECR3	DLEU2	C15orf2	CBR3-AS1	CDKN2B-AS11	CDKN2B-AS6	CDKN2B-AS7	CHL1-AS2	DMPK 3'UTR	CDKN2B-AS9	CDKN2B-AS2	CECR9	CDKN2B-AS7	CECR9	BPESC1	CDKN2B-AS1	DANCR	CDKN2B-AS6
PINC	RMST	BC040587	ATXN8OS	CDKN2B-AS5	CBR3-AS1	DANCR	DLEU2	C1QTNF9B-AS1	CECR9	DLEU1	DAPK1	SCAANT1	CDKN2B-AS8	DGCR5	AIR	CDKN2B-AS13	DGCR5	DAPK1	CDKN2B-AS4	AK023948	DAOA-AS1	AC002511.1	CDKN2B-AS13	7SL	CDKN2B-AS9	CDKN2B-AS10	DLG2AS	CDKN2B-AS3	CDKN2B-AS13	DLEU2	BANCR	CECR9	H19	C1QTNF9B-AS1	CCDC26	CDKN2B-AS12	CDKN2B-AS7	CDKN2B-AS8	DAOA-AS1	DNM3OS	CECR3	CDKN2B-AS3	DAOA-AS1	CDKN2B-AS9	CRNDE	C15orf2	CDKN2B-AS11	DAPK1	CECR3
BCAR4	LSAMP-AS3	SCAANT1	B1 SINE RNA	CDKN2B-AS6	CCAT1	DAPK1	DLG2AS	CASC2	CRNDE	DLEU2	DBE-T	DMPK	CDKN2B-AS9	DISC2	AP000688.29	CDKN2B-AS6	DISC2	DGCR5	CDKN2B-AS5	AK042766	DBE-T	NRON	CDKN2B-AS2	AC002511.1	CECR3	CDKN2B-AS13	DMPK	CDKN2B-AS6	CDKN2B-AS8	DLG2AS	LINC00032	CRNDE	7SL	CASC2	CDKN2B-AS1	CDKN2B-AS13	CDKN2B-AS9	CDKN2B-AS9	DAPK1	DSCAM-AS1	CECR9	CDKN2B-AS5	DAPK1	CHL1-AS2	DAOA-AS1	CASC2	CDKN2B-AS12	DBE-T	CECR9
CASC2	BC040587	IPW	B2 SINE RNA	CDKN2B-AS8	CCDC26	DBE-T	DMPK	CBR3-AS1	DANCR	DLG2AS	DGCR5	MIR100HG	CECR3	DLEU1	BANCR	CDKN2B-AS8	DLEU1	DISC2	CDKN2B-AS7	AK143260	DISC2	LDMAR	CDKN2B-AS3	AFAP1-AS1	CECR9	CDKN2B-AS5	DMPK 3'UTR	CDKN2B-AS7	CECR3	DMPK	CDKN2B-AS3	DANCR	AFAP1-AS1	CBR3-AS1	CDKN2B-AS11	CDKN2B-AS2	CHL1-AS2	CECR3	DBE-T	EPB41L4A-AS1	CRNDE	CDKN2B-AS7	DBE-T	DANCR	DAPK1	CCAT1	CDKN2B-AS13	DISC2	DANCR
GAS5	DNM3OS	MKRN3-AS1	BACE1-AS	DANCR	CDKN2B-AS11	DLEU1	DMPK 3'UTR	CCAT1	DAOA-AS1	DMPK 3'UTR	DISC2	HYMAI	CECR9	DLG2AS	BC040587	CECR3	DLEU2	DLEU1	CDKN2B-AS9	ASFMR1	DLEU1	BX118339	CDKN2B-AS4	AIR	CHL1-AS2	CDKN2B-AS6	DNM3OS	CDKN2B-AS9	CECR9	DMPK 3'UTR	KUCG1	DAOA-AS1	AIR	CCDC26	CDKN2B-AS12	CDKN2B-AS3	DANCR	CECR9	DGCR5	ESRG	DAOA-AS1	CDKN2B-AS8	DGCR5	DAOA-AS1	DBE-T	CDKN2B-AS10	CDKN2B-AS2	DLEU1	DAPK1
AIR	HTTAS	DMPK 3'UTR	BANCR	DAOA-AS1	CDKN2B-AS12	DLEU2	EPB41L4A-AS1	CDKN2B-AS11	DAPK1	DNM3OS	DLEU1	DLX6-AS1	CHL1-AS2	DLX6-AS1	BCAR4	CECR9	DLG2AS	DLEU2	CHL1-AS2	ATP6V1G2-DDX39B	DLEU2	BPESC1	CDKN2B-AS5	AK042766	DAOA-AS1	CDKN2B-AS8	ESRG	CECR3	CHL1-AS2	DNM3OS	LINC00162	DAPK1	AK023948	CCND1	CDKN2B-AS13	CDKN2B-AS5	DAPK1	CRNDE	DISC2	FADS1	DAPK1	CDKN2B-AS9	DISC2	DAPK1	DGCR5	CDKN2B-AS6	CDKN2B-AS3	DLEU2	DBE-T
MALAT1	ATXN8OS	MESTIT1	BC040587	DAPK1	CDKN2B-AS13	DLX6-AS1	ESRG	CDKN2B-AS13	DISC2	EPB41L4A-AS1	DLEU2	7SL	CRNDE	DMPK	BCYRN1	CRNDE	DMPK	DLG2AS	CRNDE	ATXN8OS	DLG2AS	PISRT1	CDKN2B-AS7	ATP6V1G2-DDX39B	DAPK1	CECR3	Fendrr	CECR9	DANCR	DSCAM-AS1	CDKN2B-AS11	DLEU1	AK143260	CDKN2B-AS1	CDKN2B-AS2	CDKN2B-AS6	DISC2	DAOA-AS1	DLEU1	Fendrr	DGCR5	CECR3	DLEU1	DBE-T	DISC2	CDKN2B-AS8	CDKN2B-AS5	DLG2AS	DGCR5
TCL6	IGF2-AS	C15orf2	BDNF-AS1	DBE-T	CDKN2B-AS2	DMPK	FADS1	CDKN2B-AS2	DLEU1	FADS1	DLG2AS	AFAP1-AS1	DLEU1	DMPK 3'UTR	BDNF-AS1	DAOA-AS1	DMPK 3'UTR	DLX6-AS1	DAPK1	BACE1-AS	DLX6-AS1	AIR	CDKN2B-AS9	ATXN8OS	DISC2	CECR9	FMR4	CRNDE	DAOA-AS1	ESRG	AFAP1-AS1	DLEU2	AP000688.29	CDKN2B-AS11	CDKN2B-AS3	CDKN2B-AS7	DLX6-AS1	DAPK1	DLEU2	FMR4	DISC2	CECR9	DLEU2	DGCR5	DLEU1	CECR3	CDKN2B-AS7	DNM3OS	DMPK 3'UTR
HULC	A130040M12Rik	PSORS1C3	BPESC1	DGCR5	CDKN2B-AS3	DMPK 3'UTR	Fendrr	CDKN2B-AS3	DLEU2	Fendrr	DLX6-AS1	AK023948	DLEU2	EPB41L4A-AS1	BX118339	DAPK1	FADS1	DMPK	DGCR5	BC040587	DMPK	AK143260	CHL1-AS2	B1 SINE RNA	DLG2AS	DAOA-AS1	GAS5	DAOA-AS1	DAPK1	FADS1	AK143260	DLG2AS	ASFMR1	CDKN2B-AS12	CDKN2B-AS5	CDKN2B-AS9	DMPK 3'UTR	DBE-T	DLG2AS	GAS5	DLEU1	CRNDE	DLG2AS	DISC2	DLEU2	CECR9	CDKN2B-AS8	DSCAM-AS1	DNM3OS
B1 SINE RNA	CDKN2B-AS4	DANCR	C15orf2	DISC2	CDKN2B-AS5	DNM3OS	FMR4	CDKN2B-AS4	DLG2AS	FMR4	DMPK	AK042766	DMPK	ESRG	C1QTNF9B-AS1	DGCR5	Fendrr	DMPK 3'UTR	DLEU1	BOK-AS1	DNM3OS	AP000688.29	DAPK1	B2 SINE RNA	DNM3OS	DAPK1	Gas5	DAPK1	DBE-T	Fendrr	ASFMR1	DLX6-AS1	ATP6V1G2-DDX39B	CDKN2B-AS2	CDKN2B-AS7	CECR3	DNM3OS	DGCR5	DLX6-AS1	Gas5	DLG2AS	DANCR	DMPK	DLEU1	DLG2AS	CRNDE	CDKN2B-AS9	EPB41L4A-AS1	ESRG
VL30 LTRs	EPB41L4A-AS1	AP000688.29	CCAT1	DLEU1	CDKN2B-AS6	ESRG	GAS5	CDKN2B-AS5	DLX6-AS1	GAS5	DMPK 3'UTR	AK143260	DMPK 3'UTR	FADS1	CBR3-AS1	DISC2	FMR4	ESRG	DLEU2	BPESC1	DSCAM-AS1	B1 SINE RNA	DBE-T	BANCR	DSCAM-AS1	DBE-T	GDNFOS	DGCR5	DGCR5	FMR4	ATP6V1G2-DDX39B	DMPK 3'UTR	ATXN8OS	CDKN2B-AS5	CDKN2B-AS9	CECR9	DSCAM-AS1	DISC2	DMPK	Gm20748	DMPK	DAOA-AS1	DNM3OS	DLEU2	DLX6-AS1	DAOA-AS1	CECR3	ESRG	FADS1
NAMA	PANDAR	Fendrr	CCND1	DLEU2	CECR3	Fendrr	Gas5	CDKN2B-AS6	DMPK	GDNFOS	DNM3OS	AP000688.29	DNM3OS	Fendrr	CCDC26	DLEU1	Gas5	FADS1	DNM3OS	C15orf2	EPB41L4A-AS1	B2 SINE RNA	DMPK 3'UTR	BC040587	EPB41L4A-AS1	DGCR5	GNAS-AS1	DISC2	DISC2	GAS5	B1 SINE RNA	EPB41L4A-AS1	BC040587	CDKN2B-AS7	DANCR	CHL1-AS2	EPB41L4A-AS1	DLEU2	ESRG	GNAS-AS1	DMPK 3'UTR	DAPK1	ESRG	DLX6-AS1	DMPK	DAPK1	CECR9	GAS5	Fendrr
AK023948	RRP1B	PINK1-AS	CDKN2B-AS10	DLG2AS	CHL1-AS2	FMR4	Gm20748	CRNDE	EPB41L4A-AS1	H19	ESRG	ASFMR1	DSCAM-AS1	FMR4	CDKN2B-AS1	DLEU2	GDNFOS	Fendrr	DSCAM-AS1	CCAT1	ESRG	BC040587	DNM3OS	BOK-AS1	ESRG	DISC2	HAR1A	DLEU1	DLEU1	GDNFOS	B2 SINE RNA	ESRG	BCYRN1	CDKN2B-AS9	DAOA-AS1	DAOA-AS1	Fendrr	DLG2AS	FADS1	HAR1A	ESRG	DBE-T	FADS1	DMPK	DMPK 3'UTR	DBE-T	DAOA-AS1	GDNFOS	FMR4
PTCSC	Trp53cor1	CDKN2B-AS10	CDKN2B-AS11	DLX6-AS1	CRNDE	GAS5	GNAS-AS1	DLEU1	ESRG	HAR1A	FADS1	ATP6V1G2-DDX39B	FADS1	GDNFOS	CDKN2B-AS11	DLG2AS	Gm20748	FMR4	EPB41L4A-AS1	CDKN2B-AS11	FADS1	BCAR4	DSCAM-AS1	BPESC1	GAS5	DLEU1	HAR1B	DLG2AS	DLEU2	Gm20748	BACE1-AS	Fendrr	BPESC1	CECR3	DAPK1	DAPK1	FMR4	DLX6-AS1	FMR4	HAR1B	Fendrr	DISC2	FMR4	DSCAM-AS1	DNM3OS	DGCR5	DAPK1	GNAS-AS1	GAS5
MIR155HG	WRAP53	HELLPAR	CDKN2B-AS2	DMPK	DANCR	Gas5	HCP5	DLEU2	FMR4	HAR1B	Fendrr	ATXN8OS	Fendrr	Gm20748	CDKN2B-AS12	DMPK	GNAS-AS1	Gas5	FADS1	CDKN2B-AS13	FMR4	BCYRN1	EPB41L4A-AS1	BX118339	GDNFOS	DLEU2	HCP5	DLX6-AS1	DLG2AS	H19	BCAR4	FMR4	BX118339	CECR9	DBE-T	DGCR5	GDNFOS	DMPK	Gas5	HCP5	FMR4	DLEU1	GDNFOS	ESRG	ESRG	DISC2	DBE-T	H19	H19
DLEU1	HIF1A-AS1	FMR4	CDKN2B-AS3	DMPK 3'UTR	DAPK1	GDNFOS	HIF1A-AS1	DMPK	Gas5	HELLPAR	FMR4	BC040587	FMR4	GNAS-AS1	CDKN2B-AS2	DMPK 3'UTR	HAR1A	GDNFOS	FMR4	CDKN2B-AS2	GAS5	BDNF-AS1	Fendrr	CASC2	Gm20748	DLG2AS	HIF1A-AS1	FADS1	DLX6-AS1	HAR1A	BCYRN1	Gas5	C15orf2	CHL1-AS2	DGCR5	DISC2	Gm20748	DMPK 3'UTR	GDNFOS	HELLPAR	Gas5	DLEU2	GNAS-AS1	FADS1	FADS1	DLEU1	DGCR5	HAR1A	HAR1A
SCAANT1	MESTIT1	ASFMR1	CDKN2B-AS5	ESRG	DBE-T	Gm20748	HI-LNC25	DMPK 3'UTR	HCP5	HI-LNC25	Gas5	BOK-AS1	GAS5	HAR1A	CDKN2B-AS3	DNM3OS	HAR1B	Gm20748	GAS5	CDKN2B-AS3	Gm20748	C1QTNF9B-AS1	FMR4	CCAT1	H19	DLX6-AS1	HI-LNC25	FMR4	DMPK	HAR1B	BX118339	GDNFOS	CCAT1	DAPK1	DISC2	DLEU1	H19	DNM3OS	Gm20748	HIF1A-AS1	GDNFOS	DLG2AS	HAR1A	FMR4	Fendrr	DLEU2	DISC2	HAR1B	HAR1B
DMPK	TUG1	NRON	CDKN2B-AS8	FADS1	DGCR5	H19	HLA-AS1	DNM3OS	HIF1A-AS1	HLA-AS1	GNAS-AS1	BPESC1	GDNFOS	HAR1B	CDKN2B-AS4	ESRG	HCP5	GNAS-AS1	Gm20748	CDKN2B-AS5	H19	CBR3-AS1	GAS5	CCND1	HAR1A	DMPK	HLA-AS1	Gas5	DSCAM-AS1	HELLPAR	C1QTNF9B-AS1	Gm20748	CDKN2B-AS10	DLX6-AS1	DLEU1	DLEU2	HAR1A	ESRG	GNAS-AS1	HI-LNC25	Gm20748	DMPK	HAR1B	Gas5	FMR4	DLG2AS	DLEU1	HCP5	HCP5
DSCAM-AS1	CDKN2B-AS8	PTHLH	CDKN2B-AS9	Fendrr	DISC2	HAR1A	HOTAIR	EPB41L4A-AS1	HLA-AS1	HOTAIR	H19	CASC2	GNAS-AS1	HCP5	CDKN2B-AS5	FADS1	HIF1A-AS1	HAR1A	GNAS-AS1	CDKN2B-AS7	HI-LNC25	CCDC26	Gm20748	CDKN2B-AS2	HAR1B	ESRG	HTTAS	GDNFOS	ESRG	HI-LNC25	CASC2	GNAS-AS1	CDKN2B-AS13	DMPK 3'UTR	DLEU2	DLG2AS	HAR1B	FADS1	HAR1A	HLA-AS1	GNAS-AS1	DMPK 3'UTR	HCP5	GDNFOS	GNAS-AS1	DNM3OS	DLEU2	HELLPAR	HELLPAR
IPW	SPRY4-IT1	HYMAI	CECR3	FMR4	DLEU1	HAR1B	HTTAS	ESRG	HOTAIR	HTTAS	HCP5	CCAT1	H19	HELLPAR	CDKN2B-AS7	Fendrr	HI-LNC25	HAR1B	H19	CDKN2B-AS9	HLA-AS1	CDKN2B-AS1	GNAS-AS1	CDKN2B-AS5	HELLPAR	FADS1	IFNG-AS1	Gm20748	FADS1	HULC	CBR3-AS1	HAR1A	CDKN2B-AS6	DNM3OS	DLG2AS	DMPK	HCP5	Fendrr	HAR1B	HTTAS	HAR1A	ESRG	HELLPAR	Gm20748	HCP5	ESRG	DLG2AS	HI-LNC25	HIF1A-AS1
MKRN3-AS1	CHL1-AS2	HAR1A	CECR9	Gas5	DLEU2	HCP5	HULC	Fendrr	HULC	HYMAI	HIF1A-AS1	CDKN2B-AS10	HAR1A	HIF1A-AS1	CDKN2B-AS9	FMR4	HLA-AS1	HCP5	HAR1A	CRNDE	HOTAIR	CDKN2B-AS10	H19	CDKN2B-AS8	HI-LNC25	FMR4	IPW	H19	FMR4	IGF2-AS	CCDC26	HAR1B	CDKN2B-AS8	DSCAM-AS1	DMPK	ESRG	HELLPAR	FMR4	HCP5	IFNG-AS1	HAR1B	FADS1	HIF1A-AS1	GNAS-AS1	HELLPAR	FADS1	DMPK	HLA-AS1	HI-LNC25
KUCG1	KCNQ1OT1	HAR1B	CRNDE	GDNFOS	DLX6-AS1	HELLPAR	HYMAI	Gas5	IFNG-AS1	IGF2-AS	HLA-AS1	CDKN2B-AS13	HAR1B	HI-LNC25	CHL1-AS2	Gas5	HTTAS	HELLPAR	HAR1B	DAPK1	HULC	CDKN2B-AS11	HCP5	CDKN2B-AS9	HOTAIR	Gas5	KCNQ1DN	HAR1A	Gas5	IPW	CCND1	HI-LNC25	CRNDE	Fendrr	ESRG	FADS1	HIF1A-AS1	Gas5	HELLPAR	IPW	HCP5	Fendrr	HI-LNC25	HAR1A	HIF1A-AS1	FMR4	ESRG	HOTAIR	HLA-AS1
DBE-T	BPESC1	AC002511.1	DAPK1	GNAS-AS1	DMPK	HIF1A-AS1	IFNG-AS1	GDNFOS	IGF2-AS	KCNQ1DN	HTTAS	CDKN2B-AS6	HELLPAR	HLA-AS1	CRNDE	GNAS-AS1	HYMAI	HIF1A-AS1	HCP5	DBE-T	HYMAI	CDKN2B-AS12	HELLPAR	CECR3	HTTAS	GDNFOS	KUCG1	HAR1B	GDNFOS	KCNQ1DN	CDKN2B-AS12	HLA-AS1	DAOA-AS1	GAS5	FMR4	FMR4	HI-LNC25	GDNFOS	HIF1A-AS1	KUCG1	HIF1A-AS1	FMR4	HLA-AS1	HAR1B	HLA-AS1	Gas5	FADS1	HTTAS	HOTAIR
SNHG5	PISRT1	AK042766	DBE-T	HAR1A	ESRG	HI-LNC25	KCNQ1OT1	Gm20748	IPW	KCNQ1OT1	HULC	CECR3	HI-LNC25	HTTAS	DANCR	HCP5	IFNG-AS1	HI-LNC25	HIF1A-AS1	DGCR5	IFNG-AS1	CDKN2B-AS13	HI-LNC25	CECR9	HULC	GNAS-AS1	LDMAR	HCP5	GNAS-AS1	LINC00032	CDKN2B-AS8	HULC	DAPK1	Gas5	Gas5	Gas5	HLA-AS1	Gm20748	HI-LNC25	LDMAR	HLA-AS1	Gas5	HTTAS	HCP5	HTTAS	GNAS-AS1	FMR4	HYMAI	HTTAS
IFNG-AS1	DLG2AS	7SL	DLX6-AS1	HAR1B	FADS1	HLA-AS1	LINC00032	HAR1A	KCNQ1OT1	KUCG1	HYMAI	CECR9	HLA-AS1	HULC	DLX6-AS1	HELLPAR	IPW	HLA-AS1	HI-LNC25	DISC2	IPW	CDKN2B-AS2	HLA-AS1	CHL1-AS2	HYMAI	HAR1A	LINC00032	HIF1A-AS1	HAR1A	LINC00162	DLEU1	HYMAI	DGCR5	Gm20748	Gm20748	GDNFOS	HOTAIR	GNAS-AS1	HLA-AS1	LINC00032	HTTAS	GDNFOS	IFNG-AS1	HELLPAR	HULC	HCP5	GDNFOS	IFNG-AS1	HULC
SNHG4	TRAF3IP2-AS1	AIR	DNM3OS	HCP5	FMR4	HOTAIR	LINC00162	HAR1B	KUCG1	LDMAR	IFNG-AS1	CRNDE	HOTAIR	IFNG-AS1	DNM3OS	HIF1A-AS1	KUCG1	HTTAS	HOTAIR	DLEU2	KCNQ1DN	CDKN2B-AS3	HOTAIR	CRNDE	IGF2-AS	HAR1B	LINC00162	HLA-AS1	HAR1B	LINC00271	DLEU2	IFNG-AS1	DISC2	GNAS-AS1	GNAS-AS1	GNAS-AS1	HULC	HCP5	HTTAS	LINC00162	HULC	Gm20748	IPW	HIF1A-AS1	HYMAI	HELLPAR	HAR1A	IGF2-AS	HYMAI
T-UCRs	NAMA	AK023948	Fendrr	HIF1A-AS1	GDNFOS	HTTAS	LINC00271	HCP5	LDMAR	LINC00032	IGF2-AS	DAOA-AS1	HULC	IPW	DSCAM-AS1	HLA-AS1	LINC00162	IFNG-AS1	HULC	DLG2AS	KCNQ1OT1	CDKN2B-AS7	HTTAS	DAOA-AS1	IPW	HCP5	LINC00271	HTTAS	HIF1A-AS1	LincRNA-p21	DLX6-AS1	IGF2-AS	DLEU1	H19	HAR1A	HAR1A	HYMAI	HIF1A-AS1	HYMAI	LINC00271	HYMAI	GNAS-AS1	KCNQ1DN	HI-LNC25	IFNG-AS1	HIF1A-AS1	HAR1B	IPW	IFNG-AS1
NDM29	PTCSC	AK143260	FMR4	HI-LNC25	Gm20748	HULC	LINC00312	HELLPAR	LINC00162	LINC00162	IPW	DAPK1	HYMAI	KCNQ1DN	EPB41L4A-AS1	HTTAS	LINC00271	KUCG1	HYMAI	DLX6-AS1	KUCG1	CDKN2B-AS9	HULC	DAPK1	KCNQ1OT1	HELLPAR	LINC00312	HULC	HLA-AS1	LSAMP-AS3	DMPK 3'UTR	KCNQ1DN	DLX6-AS1	HI-LNC25	HAR1B	HAR1B	IFNG-AS1	HI-LNC25	IFNG-AS1	LINC00312	IFNG-AS1	HAR1A	LINC00032	HLA-AS1	IGF2-AS	HLA-AS1	HCP5	KCNQ1DN	IGF2-AS
CDKN2B-AS6	AK023948	ATP6V1G2-DDX39B	GDNFOS	HLA-AS1	GNAS-AS1	IFNG-AS1	LincRNA-p21	HI-LNC25	LincRNA-p21	LINC00271	KCNQ1DN	DBE-T	IFNG-AS1	KCNQ1OT1	GAS5	HULC	LINC00312	LINC00162	IGF2-AS	DMPK	LINC00032	CHL1-AS2	HYMAI	DBE-T	LDMAR	HIF1A-AS1	LincRNA-p21	IFNG-AS1	HTTAS	LSINCT5	DNM3OS	KCNQ1OT1	DMPK	HLA-AS1	HCP5	HCP5	IGF2-AS	HLA-AS1	IPW	LincRNA-p21	IPW	HAR1B	LINC00271	HTTAS	IPW	HTTAS	HIF1A-AS1	LINC00271	IPW
MYCNOS	MYCNOS	ATXN8OS	Gm20748	HTTAS	HAR1A	IGF2-AS	LSAMP-AS3	HLA-AS1	LSAMP-AS3	LincRNA-p21	KCNQ1OT1	DGCR5	IGF2-AS	LINC00162	Gm20748	HYMAI	LSAMP-AS3	LINC00271	IPW	ESRG	LINC00162	DANCR	IFNG-AS1	DGCR5	LINC00032	HI-LNC25	LSAMP-AS3	IPW	IFNG-AS1	MALAT1	DSCAM-AS1	KUCG1	DNM3OS	IFNG-AS1	HELLPAR	HIF1A-AS1	LINC00271	IFNG-AS1	KUCG1	LSINCT5	KCNQ1OT1	HCP5	LincRNA-p21	HYMAI	KCNQ1DN	HULC	HI-LNC25	LSINCT5	KCNQ1DN
GDNFOS	CDKN2B-AS6	BDNF-AS1	GNAS-AS1	IFNG-AS1	HAR1B	IPW	MAP3K14	HYMAI	MALAT1	LSAMP-AS3	KUCG1	DISC2	KCNQ1DN	LINC00271	H19	IFNG-AS1	MAP3K14	LINC00312	KCNQ1DN	FADS1	LINC00271	DGCR5	IGF2-AS	DLG2AS	LINC00271	HLA-AS1	MAP3K14	KCNQ1DN	IPW	MEG3	ESRG	LDMAR	ESRG	IPW	HIF1A-AS1	HI-LNC25	LSINCT5	IPW	LINC00162	MAP3K14	KUCG1	HIF1A-AS1	MAP3K14	IFNG-AS1	KCNQ1OT1	IFNG-AS1	HLA-AS1	MALAT1	LDMAR
SNHG3	NDM29	BPESC1	HCP5	IPW	HCP5	KCNQ1OT1	MIAT	IFNG-AS1	MAP3K14	LSINCT5	LDMAR	DLEU1	KCNQ1OT1	LSAMP-AS3	HELLPAR	IGF2-AS	MIAT	LSAMP-AS3	KCNQ1OT1	FMR4	LINC00312	DISC2	LINC00271	DMPK	LINC00312	HTTAS	MESTIT1	KCNQ1OT1	KCNQ1DN	MESTIT1	FADS1	LINC00162	FMR4	KUCG1	HI-LNC25	HLA-AS1	MALAT1	KCNQ1DN	LINC00271	MIAT	LDMAR	HI-LNC25	MESTIT1	KUCG1	KUCG1	IGF2-AS	HTTAS	MAP3K14	LINC00032
SOX2-OT	T-UCRs	BX118339	HIF1A-AS1	KCNQ1DN	HIF1A-AS1	LDMAR	MIR100HG	IPW	MIR100HG	MALAT1	LINC00162	DLEU2	KUCG1	MAP3K14	HI-LNC25	IPW	MIR100HG	MAP3K14	LINC00162	Gas5	LSAMP-AS3	DMPK 3'UTR	LINC00312	FADS1	LincRNA-p21	HYMAI	MIAT	LINC00032	KUCG1	MIAT	Fendrr	LINC00271	GNAS-AS1	LINC00032	HLA-AS1	HTTAS	MAP3K14	KCNQ1OT1	LINC00312	MIR100HG	LINC00032	HLA-AS1	MIAT	LINC00162	LINC00162	IPW	IFNG-AS1	MEG3	LincRNA-p21
BACE1-AS	DAOA-AS1	CCND1	HI-LNC25	LDMAR	HI-LNC25	LINC00032	MIR155HG	KCNQ1OT1	MIR155HG	MAP3K14	LincRNA-p21	DLG2AS	LDMAR	MIAT	HOTAIR	KCNQ1DN	MIR155HG	MIAT	LINC00312	GDNFOS	LSINCT5	DNM3OS	LincRNA-p21	Gas5	LSAMP-AS3	IFNG-AS1	MIR100HG	LINC00162	LDMAR	MIR100HG	FMR4	LSAMP-AS3	HCP5	LINC00162	HTTAS	HYMAI	MEG3	KUCG1	LSAMP-AS3	MIR155HG	LINC00162	HYMAI	MIR155HG	LINC00271	LincRNA-p21	KCNQ1DN	IPW	MIAT	LSAMP-AS3
B2 SINE RNA	NEAT1	CDKN2B-AS6	HLA-AS1	LINC00162	HTTAS	LINC00162	MIR17HG	KUCG1	MIR17HG	MEG3	LSAMP-AS3	ESRG	LINC00312	MIR100HG	HULC	KCNQ1OT1	MIR17HG	MIR100HG	LSINCT5	Gm20748	MALAT1	DSCAM-AS1	LSINCT5	H19	LSINCT5	IPW	MIR155HG	LINC00312	LINC00032	MIR155HG	GAS5	MAP3K14	HELLPAR	LINC00312	HULC	IFNG-AS1	MESTIT1	LDMAR	MAP3K14	MIR17HG	LINC00312	IFNG-AS1	MKRN3-AS1	LINC00312	LSAMP-AS3	KCNQ1OT1	KCNQ1DN	MIR155HG	LSINCT5
CBR3-AS1	Fendrr	CDKN2B-AS8	HYMAI	LINC00271	IPW	LINC00312	MYCNOS	LINC00271	MKRN3-AS1	MIAT	MALAT1	FMR4	LSAMP-AS3	MIR155HG	IGF2-AS	LINC00162	MKRN3-AS1	MIR155HG	MALAT1	GNAS-AS1	MESTIT1	ESRG	MALAT1	HAR1A	MALAT1	KCNQ1DN	MKRN3-AS1	LincRNA-p21	LINC00162	MIR31HG	Gas5	MIAT	HIF1A-AS1	LincRNA-p21	IFNG-AS1	KUCG1	MIAT	LINC00032	MIAT	MKRN3-AS1	LincRNA-p21	IPW	MYCNOS	LSAMP-AS3	LSINCT5	KUCG1	LINC00032	MIR17HG	MALAT1
PCAT1	DISC2	CECR3	IFNG-AS1	MAP3K14	LDMAR	LincRNA-p21	NAMA	MIAT	MYCNOS	MIR155HG	MAP3K14	HAR1A	LSINCT5	MKRN3-AS1	IPW	LincRNA-p21	MYCNOS	MIR17HG	MAP3K14	HCP5	MIAT	Fendrr	MAP3K14	HAR1B	MAP3K14	KUCG1	MYCNOS	LSAMP-AS3	LINC00271	MKRN3-AS1	GDNFOS	MIR100HG	HLA-AS1	LSAMP-AS3	IPW	LINC00162	MIR31HG	LINC00162	MIR100HG	MYCNOS	LSAMP-AS3	KCNQ1DN	NAMA	MAP3K14	MALAT1	LDMAR	LINC00162	MKRN3-AS1	MAP3K14
PCA3	CECR9	CECR9	IPW	MIAT	LINC00271	LSINCT5	NDM29	MIR155HG	NAMA	MIR17HG	MEG3	HAR1B	MALAT1	MYCNOS	KCNQ1OT1	LSAMP-AS3	NAMA	MYCNOS	MEG3	HIF1A-AS1	MIR155HG	Gas5	MEG3	HCP5	MEG3	LDMAR	NAMA	MALAT1	LincRNA-p21	MYCNOS	GNAS-AS1	MIR155HG	HTTAS	LSINCT5	KUCG1	LINC00271	MYCNOS	LINC00271	MIR155HG	NAMA	MAP3K14	KUCG1	NDM29	MIAT	MAP3K14	LSAMP-AS3	LINC00271	MYCNOS	MEG3
C1QTNF9B-AS1	AC002511.1	CHL1-AS2	KCNQ1DN	MIR100HG	LINC00312	MALAT1	NEAT1	MIR17HG	NDM29	MYCNOS	MESTIT1	HCP5	MEG3	NAMA	LINC00032	MALAT1	NDM29	NAMA	MIAT	HI-LNC25	MIR17HG	H19	MESTIT1	HELLPAR	MESTIT1	LINC00162	NDM29	MAP3K14	LSAMP-AS3	NAMA	HIF1A-AS1	MIR17HG	HULC	MALAT1	LINC00162	LINC00312	NAMA	LINC00312	MKRN3-AS1	NDM29	MESTIT1	LINC00162	NEAT1	MIR100HG	MEG3	LSINCT5	LINC00312	NAMA	MESTIT1
PCGEM1	HELLPAR	DAOA-AS1	KCNQ1OT1	MIR155HG	LSAMP-AS3	MAP3K14	NPPA-AS1	MKRN3-AS1	NPTN-IT1	NAMA	MIR100HG	HELLPAR	MIAT	NDM29	LINC00312	MAP3K14	NEAT1	NDM29	MIR100HG	HLA-AS1	MIR31HG	HAR1A	MIAT	HIF1A-AS1	MIAT	LINC00271	NEAT1	MEG3	MAP3K14	NDM29	HLA-AS1	MYCNOS	IFNG-AS1	MAP3K14	LINC00271	LSAMP-AS3	NDM29	LincRNA-p21	MYCNOS	NEAT1	MIAT	LINC00271	NRON	MIR155HG	MESTIT1	MALAT1	LincRNA-p21	NDM29	MIAT
PCNCR1	HYMAI	DAPK1	KUCG1	MKRN3-AS1	MAP3K14	MEG3	NPTN-IT1	MYCNOS	NRON	NDM29	MIR155HG	HIF1A-AS1	MIR100HG	NEAT1	LSAMP-AS3	MESTIT1	NPPA-AS1	NEAT1	MIR155HG	KCNQ1OT1	MKRN3-AS1	HAR1B	MIR100HG	HI-LNC25	MIR17HG	MAP3K14	PAN	MESTIT1	MIAT	NPPA-AS1	HYMAI	NAMA	IGF2-AS	MEG3	LINC00312	MAP3K14	NEAT1	LSAMP-AS3	NAMA	NPPA-AS1	MIR100HG	LINC00312	PAN	MIR17HG	MIR100HG	MAP3K14	MAP3K14	NEAT1	MIR17HG
ATXN8OS	AK042766	DGCR5	LINC00032	MYCNOS	MIAT	MIAT	NRON	NAMA	PAN	NPTN-IT1	MKRN3-AS1	HLA-AS1	MIR155HG	NPPA-AS1	LSINCT5	MIR100HG	NRON	NPPA-AS1	MIR17HG	KUCG1	MYCNOS	HELLPAR	MIR17HG	HOTAIR	MIR31HG	MIAT	PCA3	MIAT	MIR100HG	PAN	IFNG-AS1	NDM29	KCNQ1DN	MESTIT1	MAP3K14	MIAT	NPPA-AS1	MALAT1	NDM29	NRON	MIR155HG	MAP3K14	PCA3	MYCNOS	MIR155HG	MEG3	MIAT	PANDAR	MIR31HG
CCDC26	DLX6-AS1	DISC2	LINC00162	NAMA	MIR100HG	MIR100HG	PAN	NDM29	PANDAR	NRON	MYCNOS	HTTAS	MIR31HG	NPTN-IT1	MALAT1	MIR155HG	PAN	NPTN-IT1	MIR31HG	LDMAR	NAMA	HOTAIR	MIR31HG	HTTAS	MKRN3-AS1	MIR100HG	PCAT1	MIR100HG	MIR155HG	PCA3	IGF2-AS	NPPA-AS1	KCNQ1OT1	MIR100HG	MIAT	MIR100HG	NPTN-IT1	MAP3K14	NEAT1	PAN	MKRN3-AS1	MIAT	PCAT1	NAMA	MKRN3-AS1	MESTIT1	MIR100HG	PCA3	MKRN3-AS1
CDKN2B-AS12	AK143260	DLG2AS	LINC00271	NDM29	MIR155HG	MIR155HG	PANDAR	NEAT1	PCA3	PANDAR	NAMA	IFNG-AS1	MYCNOS	NRON	MEG3	MKRN3-AS1	PCA3	NRON	MKRN3-AS1	LINC00162	NDM29	HTTAS	NAMA	HULC	NAMA	MIR155HG	PCAT-1	MIR155HG	MKRN3-AS1	PCAT1	KCNQ1DN	NPTN-IT1	LDMAR	MIR31HG	MIR100HG	MIR155HG	PANDAR	MESTIT1	NPPA-AS1	PANDAR	MYCNOS	MIR100HG	PCAT-1	NDM29	MYCNOS	MIR155HG	MIR155HG	PCAT1	MYCNOS
RP4-620F22.3	AIR	DLX6-AS1	LINC00312	NEAT1	MKRN3-AS1	MKRN3-AS1	PCA3	NPPA-AS1	PCAT1	PCA3	NDM29	IPW	NAMA	PAN	MESTIT1	MYCNOS	PCAT1	PCA3	NPPA-AS1	LINC00271	NPPA-AS1	HULC	NEAT1	HYMAI	NPPA-AS1	MKRN3-AS1	PCGEM1	MKRN3-AS1	NAMA	PCAT-1	LincRNA-p21	PAN	LSAMP-AS3	MKRN3-AS1	MIR155HG	MIR17HG	PCA3	MIAT	NRON	PCA3	NAMA	MIR155HG	PCGEM1	NEAT1	NAMA	MKRN3-AS1	MKRN3-AS1	PCAT-1	NAMA
HYMAI	AP000688.29	HCP5	LincRNA-p21	NRON	MYCNOS	MYCNOS	PCAT1	PANDAR	PCAT-1	PCAT1	NEAT1	KUCG1	NDM29	PANDAR	MIAT	NAMA	PCAT-1	PCAT1	NPTN-IT1	LINC00312	NPTN-IT1	IGF2-AS	NPPA-AS1	KCNQ1OT1	PANDAR	MYCNOS	PCNCR1	MYCNOS	NRON	PCGEM1	LSINCT5	PANDAR	LSINCT5	NAMA	MIR17HG	MYCNOS	PCAT1	MIR100HG	PAN	PCAT1	NDM29	MKRN3-AS1	PCNCR1	NPPA-AS1	NDM29	MYCNOS	NAMA	PCGEM1	NDM29
AP000688.29	BDNF-AS1	HLA-AS1	LSAMP-AS3	PCA3	NAMA	NDM29	PCAT-1	PCA3	PCGEM1	PCAT-1	NPTN-IT1	LINC00162	NPTN-IT1	PDZRN3-AS1	MIR17HG	NDM29	PCGEM1	PCAT-1	NRON	LSAMP-AS3	PAN	KCNQ1DN	NPTN-IT1	LINC00032	PCA3	NAMA	PDZRN3-AS1	NAMA	PAN	PCNCR1	MEG3	PCA3	MALAT1	NPPA-AS1	MKRN3-AS1	NDM29	PCAT-1	MKRN3-AS1	PCA3	PCAT-1	NEAT1	NAMA	PDZRN3-AS1	NRON	NEAT1	NAMA	NEAT1	PCNCR1	NEAT1
PTHLH	BX118339	HTTAS	MAP3K14	PCAT1	NDM29	NEAT1	PCGEM1	PCAT1	PCNCR1	PCGEM1	NRON	LSAMP-AS3	NRON	PINK1-AS	MIR31HG	NEAT1	PCNCR1	PCGEM1	PANDAR	MAP3K14	PANDAR	LINC00312	NRON	LINC00162	PCAT1	NDM29	PINK1-AS	NDM29	PCA3	PDZRN3-AS1	MESTIT1	PCAT1	MAP3K14	NRON	NAMA	NEAT1	PCGEM1	NAMA	PCAT1	PCGEM1	NPPA-AS1	NEAT1	PINK1-AS	PAN	NPTN-IT1	NDM29	NRON	PDZRN3-AS1	NPTN-IT1
AK042766	CCND1	HULC	MESTIT1	PCAT-1	NEAT1	NPPA-AS1	PCNCR1	PCAT-1	PINK1-AS	PCNCR1	PAN	MAP3K14	PCA3	PISRT1	MKRN3-AS1	NPTN-IT1	PDZRN3-AS1	PCNCR1	PCA3	MIAT	PDZRN3-AS1	LSAMP-AS3	PANDAR	LINC00271	PCAT-1	NEAT1	PISRT1	NEAT1	PCAT1	PINC	MIR100HG	PCAT-1	MEG3	PAN	NEAT1	PAN	PCNCR1	NPPA-AS1	PCAT-1	PCNCR1	NPTN-IT1	NPPA-AS1	PISRT1	PCA3	NRON	NEAT1	PAN	PPP3CB	NRON
LDMAR	CDKN2B-AS10	IFNG-AS1	MIAT	PCGEM1	NPPA-AS1	NPTN-IT1	PDZRN3-AS1	PCGEM1	PISRT1	PDZRN3-AS1	PINK1-AS	MIR155HG	PCAT1	PPP3CB	NPPA-AS1	NRON	PINK1-AS	PDZRN3-AS1	PCAT1	MIR100HG	PINC	LSINCT5	PCA3	LincRNA-p21	PCGEM1	NRON	PPP3CB	NPPA-AS1	PCGEM1	PINK1-AS	MIR155HG	PCGEM1	MIR155HG	PCA3	NPPA-AS1	PCA3	PDZRN3-AS1	NPTN-IT1	PCGEM1	PDZRN3-AS1	NRON	NRON	PPP3CB	PCAT1	PAN	NPTN-IT1	PDZRN3-AS1	PRINS	PCA3
CDKN2B-AS10	CECR3	KCNQ1DN	MIR100HG	PCNCR1	NRON	PDZRN3-AS1	PINK1-AS	PCNCR1	PPP3CB	PINK1-AS	PISRT1	MKRN3-AS1	PCAT-1	PRINS	NPTN-IT1	PAN	PISRT1	PINK1-AS	PCAT-1	NAMA	PRINS	MALAT1	PCAT1	LSAMP-AS3	PCNCR1	PAN	PRINS	NPTN-IT1	PCNCR1	PISRT1	MIR31HG	PCNCR1	MYCNOS	PCAT1	PAN	PCAT1	PINC	NRON	PCNCR1	PINK1-AS	PINK1-AS	PAN	PRINS	PCAT-1	PINK1-AS	NRON	PINK1-AS	PSORS1C3	PCAT1
RP5-843L14.1	CRNDE	LDMAR	MKRN3-AS1	PDZRN3-AS1	PCA3	PINK1-AS	PISRT1	PDZRN3-AS1	PRINS	PISRT1	PPP3CB	MYCNOS	PCGEM1	PSORS1C3	PANDAR	PINK1-AS	PPP3CB	PISRT1	PCGEM1	NPPA-AS1	PSORS1C3	MEG3	PCAT-1	MAP3K14	PDZRN3-AS1	PDZRN3-AS1	PSORS1C3	PISRT1	PINK1-AS	PTCSC	PAN	PDZRN3-AS1	NAMA	PCAT-1	PCA3	PCAT-1	PISRT1	PAN	PDZRN3-AS1	PISRT1	PISRT1	PDZRN3-AS1	PSORS1C3	PCGEM1	PISRT1	PAN	PISRT1	PTCSC	PCAT-1
AC002511.1	DANCR	LincRNA-p21	NAMA	PINK1-AS	PCAT1	PISRT1	PPP3CB	PINK1-AS	PSORS1C3	PPP3CB	PRINS	NAMA	PCNCR1	PTCSC	PCA3	PISRT1	PRINS	PPP3CB	PCNCR1	NRON	PTCSC	MESTIT1	PCGEM1	MESTIT1	PINC	PINK1-AS	PTCSC	PPP3CB	PISRT1	PTENpg1	PCA3	PISRT1	NDM29	PCGEM1	PCAT1	PCGEM1	PPP3CB	PDZRN3-AS1	PINK1-AS	PPP3CB	PPP3CB	PINK1-AS	PTCSC	PCNCR1	PPP3CB	PINK1-AS	PPP3CB	PTHLH	PCGEM1
AK143260	DAPK1	MAP3K14	NPPA-AS1	PISRT1	PCAT-1	PPP3CB	PTCSC	PISRT1	PTCSC	PRINS	PSORS1C3	NDM29	PDZRN3-AS1	PTHLH	PCAT1	PPP3CB	PSORS1C3	PRINS	PDZRN3-AS1	PAN	PTHLH	MIAT	PCNCR1	MIAT	PINK1-AS	PISRT1	PTENpg1	PSORS1C3	PPP3CB	PVT1	PCAT1	PPP3CB	NEAT1	PCNCR1	PCAT-1	PCNCR1	PSORS1C3	PISRT1	PISRT1	PTCSC	PRINS	PISRT1	PTENpg1	PDZRN3-AS1	PRINS	PISRT1	PRINS	PVT1	PCNCR1
BX118339	DMPK 3'UTR	MYCNOS	NRON	PPP3CB	PCGEM1	PRINS	PTENpg1	PTCSC	PTENpg1	PTCSC	PTCSC	NEAT1	PINC	RMST	PCAT-1	PRINS	PTCSC	PSORS1C3	PINC	PDZRN3-AS1	PVT1	MIR31HG	PDZRN3-AS1	NEAT1	PPP3CB	PPP3CB	PTHLH	PTCSC	PRINS	RMST	PCAT-1	PRINS	NPTN-IT1	PDZRN3-AS1	PCGEM1	PDZRN3-AS1	PTCSC	PPP3CB	PPP3CB	PTENpg1	PSORS1C3	PPP3CB	PTHLH	PINK1-AS	PSORS1C3	PPP3CB	PSORS1C3	RP4-620F22.3	PDZRN3-AS1
CCND1	ESRG	NAMA	PAN	PRINS	PCNCR1	PSORS1C3	PTHLH	PTHLH	PTHLH	PTENpg1	PTENpg1	NRON	PINK1-AS	RP4-620F22.3	PCGEM1	PSORS1C3	PTHLH	PTCSC	PINK1-AS	PINK1-AS	RMST	NPTN-IT1	PINC	NPTN-IT1	PTCSC	PRINS	RMST	PTENpg1	PSORS1C3	RP4-620F22.3	PCGEM1	PSORS1C3	PAN	PINC	PCNCR1	PINK1-AS	PTHLH	PRINS	PRINS	PTHLH	PTCSC	PRINS	RMST	PISRT1	PTCSC	PRINS	PTCSC	RRP1B	PINC
CDKN2B-AS5	HCP5	NDM29	PDZRN3-AS1	PSORS1C3	PDZRN3-AS1	PTENpg1	RMST	PVT1	PVT1	PVT1	PTHLH	PAN	PISRT1	RRP1B	PCNCR1	PTCSC	PVT1	PTHLH	PISRT1	PISRT1	RP4-620F22.3	PCA3	PISRT1	PAN	PTENpg1	PSORS1C3	RP4-620F22.3	PTHLH	PTCSC	RP5-843L14.1	PCNCR1	PTCSC	PINK1-AS	PINK1-AS	PDZRN3-AS1	PISRT1	PVT1	PSORS1C3	PSORS1C3	PVT1	PTENpg1	PSORS1C3	RP4-620F22.3	PPP3CB	PTENpg1	PSORS1C3	PTENpg1	SNHG11	PINK1-AS
CDKN2B-AS9	HULC	NEAT1	PINK1-AS	PTCSC	PINK1-AS	PTHLH	RP4-620F22.3	RP5-843L14.1	RMST	RRP1B	RMST	PINK1-AS	PRINS	SCAANT1	PDZRN3-AS1	PTENpg1	RMST	RMST	PPP3CB	PPP3CB	RP5-843L14.1	PCAT1	PPP3CB	PDZRN3-AS1	PVT1	PTCSC	RP5-843L14.1	RMST	PTENpg1	SCAANT1	PINC	RMST	PISRT1	PPP3CB	PINK1-AS	PPP3CB	RP4-620F22.3	PTCSC	PTCSC	RMST	RMST	PTCSC	SCAANT1	PRINS	PTHLH	PTCSC	RP4-620F22.3	SNHG3	PISRT1
CECR3	KCNQ1DN	PISRT1	PISRT1	RMST	PPP3CB	PVT1	RP5-843L14.1	RRP1B	RRP1B	SCAANT1	RP4-620F22.3	PISRT1	PTCSC	SNHG11	PINC	RMST	RP5-843L14.1	RP4-620F22.3	PVT1	PRINS	RRP1B	PCAT-1	PTCSC	PINK1-AS	RRP1B	RMST	SCAANT1	RP4-620F22.3	RMST	SNHG11	PINK1-AS	RP5-843L14.1	PPP3CB	PRINS	PISRT1	PRINS	RP5-843L14.1	PTENpg1	RMST	RRP1B	RP4-620F22.3	PTHLH	SNHG11	PTCSC	PVT1	PVT1	SCAANT1	SNHG4	PPP3CB
CECR9	LDMAR	PPP3CB	PPP3CB	RP4-620F22.3	PRINS	SCAANT1	RRP1B	SCAANT1	SNHG11	SNHG11	RP5-843L14.1	PPP3CB	PTHLH	SNHG3	PVT1	RP4-620F22.3	SCAANT1	RP5-843L14.1	RMST	PSORS1C3	SNHG11	PCGEM1	PTENpg1	PISRT1	SNHG11	RP4-620F22.3	SNHG11	RP5-843L14.1	RP4-620F22.3	SNHG3	PRINS	RRP1B	PRINS	PSORS1C3	PPP3CB	PSORS1C3	RRP1B	RMST	RP5-843L14.1	SCAANT1	SCAANT1	RMST	SNHG3	PTHLH	RMST	RMST	SNHG11	SOX2-OT	PRINS
CHL1-AS2	LincRNA-p21	PRINS	PRINS	SCAANT1	PSORS1C3	SNHG11	SNHG11	SNHG11	SNHG4	SNHG3	SCAANT1	PRINS	PVT1	SOX2-OT	RMST	RP5-843L14.1	SNHG3	SCAANT1	RRP1B	PTCSC	SNHG5	PCNCR1	PVT1	PPP3CB	SNHG3	RP5-843L14.1	SNHG3	SCAANT1	SCAANT1	SNHG4	PSORS1C3	SCAANT1	PSORS1C3	PTCSC	PRINS	PTHLH	SCAANT1	RP5-843L14.1	SCAANT1	SNHG5	SNHG11	RP4-620F22.3	SNHG4	RMST	SCAANT1	RP4-620F22.3	SNHG3	SPRY4-IT1	PSORS1C3
DANCR	MAP3K14	PTCSC	PSORS1C3	SNHG3	PTCSC	SNHG3	SNHG5	SNHG3	SPRY4-IT1	SNHG4	SNHG11	PSORS1C3	RP4-620F22.3	SPRY4-IT1	RRP1B	SCAANT1	SNHG4	SNHG3	SCAANT1	RMST	SPRY4-IT1	PINC	RP5-843L14.1	PTENpg1	SNHG4	SCAANT1	SNHG5	SNHG11	SNHG11	SOX2-OT	PTENpg1	SNHG3	PTCSC	PTENpg1	PSORS1C3	RMST	SNHG3	SCAANT1	SNHG3	SRA1	SNHG3	RP5-843L14.1	SNHG5	RP5-843L14.1	SNHG11	SNHG11	SNHG4	SRA1	PTCSC
DLX6-AS1	NPTN-IT1	PTENpg1	PTCSC	SOX2-OT	RP4-620F22.3	SNHG4	TCL6	SNHG5	SRA1	SNHG5	SNHG4	PTCSC	SNHG3	TDRG1	SCAANT1	SNHG11	SNHG5	SNHG5	SNHG5	RP4-620F22.3	SRA1	PRINS	RRP1B	PTHLH	SNHG5	SNHG11	SOX2-OT	SNHG3	SNHG3	SPRY4-IT1	PTHLH	SOX2-OT	PTHLH	PVT1	PTCSC	RP4-620F22.3	SNHG4	SNHG11	SNHG5	TCL6	SNHG4	SCAANT1	SOX2-OT	SNHG3	SNHG4	SNHG4	SNHG5	TCL6	PTENpg1
DMPK 3'UTR	PPP3CB	RP4-620F22.3	PTENpg1	SPRY4-IT1	RP5-843L14.1	SOX2-OT	TDRG1	SOX2-OT	TDRG1	SOX2-OT	SPRY4-IT1	PVT1	SNHG4	TERC	SNHG11	SNHG4	SOX2-OT	SOX2-OT	SRA1	RP5-843L14.1	TCL6	PSORS1C3	SNHG11	RMST	SOX2-OT	SNHG3	SPRY4-IT1	SNHG4	SOX2-OT	SRA1	PVT1	SPRY4-IT1	PVT1	RMST	SCAANT1	RP5-843L14.1	SOX2-OT	SNHG3	SOX2-OT	TDRG1	SOX2-OT	SNHG3	SPRY4-IT1	SNHG5	SPRY4-IT1	SPRY4-IT1	SOX2-OT	TDRG1	PVT1
Fendrr	PTENpg1	RP5-843L14.1	RP5-843L14.1	TCL6	SNHG3	TCL6	TERC	TCL6	TERC	SPRY4-IT1	TDRG1	RP5-843L14.1	SOX2-OT	TRAF3IP2-AS1	SNHG4	SPRY4-IT1	SRA1	SRA1	TCL6	SNHG3	TDRG1	PVT1	SRA1	RP4-620F22.3	SRA1	SOX2-OT	TCL6	SOX2-OT	SPRY4-IT1	TCL6	SCAANT1	TDRG1	RMST	RP4-620F22.3	SNHG4	SNHG3	SRA1	SNHG5	SRA1	TERC	TDRG1	SNHG5	TCL6	SOX2-OT	TDRG1	TDRG1	SPRY4-IT1	TERC	SNHG4
HELLPAR	PTHLH	SNHG11	SNHG11	TDRG1	SOX2-OT	TDRG1	TRAF3IP2-AS1	TDRG1	TRAF3IP2-AS1	TCL6	TERC	SNHG4	SPRY4-IT1	Trp53cor1	SNHG5	TDRG1	TCL6	TCL6	TDRG1	SNHG5	TRAF3IP2-AS1	RMST	TCL6	SCAANT1	TCL6	SPRY4-IT1	TDRG1	TERC	SRA1	TDRG1	SNHG3	TERC	SNHG4	RP5-843L14.1	SNHG5	SNHG5	TDRG1	SOX2-OT	TCL6	TRAF3IP2-AS1	TERC	SOX2-OT	TDRG1	SRA1	TERC	TERC	SRA1	TRAF3IP2-AS1	SNHG5
HI-LNC25	RP4-620F22.3	SPRY4-IT1	SNHG3	TERC	SRA1	TERC	Trp53cor1	TERC	Trp53cor1	TDRG1	TRAF3IP2-AS1	TDRG1	TCL6	T-UCRs	SRA1	TERC	TDRG1	TDRG1	TERC	SOX2-OT	Trp53cor1	RP4-620F22.3	TERC	SPRY4-IT1	TDRG1	TDRG1	TERC	TRAF3IP2-AS1	TDRG1	TERC	SNHG4	TRAF3IP2-AS1	SPRY4-IT1	SNHG5	TCL6	SOX2-OT	Trp53cor1	SPRY4-IT1	TDRG1	Trp53cor1	TRAF3IP2-AS1	SPRY4-IT1	TERC	TCL6	TRAF3IP2-AS1	TRAF3IP2-AS1	TCL6	Trp53cor1	TDRG1
LincRNA-p21	RP5-843L14.1	TRAF3IP2-AS1	SOX2-OT	TRAF3IP2-AS1	TCL6	T-UCRs	T-UCRs	Trp53cor1	T-UCRs	TRAF3IP2-AS1	T-UCRs	TERC	TDRG1	TUG1	TCL6	TRAF3IP2-AS1	TERC	TERC	Trp53cor1	TCL6	T-UCRs	SNHG11	Trp53cor1	SRA1	TRAF3IP2-AS1	TERC	TRAF3IP2-AS1	T-UCRs	TERC	TRAF3IP2-AS1	SOX2-OT	Trp53cor1	T-UCRs	SRA1	TDRG1	TCL6	T-UCRs	TCL6	TERC	T-UCRs	T-UCRs	TCL6	TRAF3IP2-AS1	TDRG1	T-UCRs	T-UCRs	TDRG1	T-UCRs	T-UCRs
MESTIT1	SNHG11	T-UCRs	SPRY4-IT1	T-UCRs	TDRG1	TUG1	TUG1	T-UCRs	Ube3a-as	Trp53cor1	TUG1	TRAF3IP2-AS1	T-UCRs	Ube3a-as	Trp53cor1	T-UCRs	TRAF3IP2-AS1	TRAF3IP2-AS1	Ube3a-as	TDRG1	Ube3a-as	SNHG4	TUG1	TDRG1	Trp53cor1	TRAF3IP2-AS1	T-UCRs	TUG1	TRAF3IP2-AS1	T-UCRs	SPRY4-IT1	T-UCRs	TUG1	TDRG1	TERC	TDRG1	TUG1	TDRG1	TRAF3IP2-AS1	TUG1	TUG1	TDRG1	T-UCRs	TERC	TUG1	TUG1	TRAF3IP2-AS1	Ube3a-as	TUG1
PCAT-1	SNHG4	TUG1	TCL6	TUG1	T-UCRs	Ube3a-as	UCA1	Ube3a-as	UCA1	T-UCRs	Ube3a-as	T-UCRs	TUG1	UCA1	UCA1	TUG1	T-UCRs	T-UCRs	UCA1	TERC	UCA1	SRA1	UCA1	TRAF3IP2-AS1	Ube3a-as	T-UCRs	TUG1	Ube3a-as	TUG1	Ube3a-as	SRA1	UCA1	Ube3a-as	TERC	TRAF3IP2-AS1	TRAF3IP2-AS1	UCA1	TERC	T-UCRs	Ube3a-as	Ube3a-as	TERC	TUG1	T-UCRs	Ube3a-as	Ube3a-as	TUG1	UCA1	Ube3a-as
PDZRN3-AS1	UCA1	UCA1	TERC	Ube3a-as	TUG1	UCA1	VL30 LTRs	UCA1	VL30 LTRs	TUG1	UCA1	TUG1	UCA1	VL30 LTRs	VL30 LTRs	UCA1	TUG1	TUG1	VL30 LTRs	TRAF3IP2-AS1	VL30 LTRs	TUG1	VL30 LTRs	TUG1	VL30 LTRs	TUG1	Ube3a-as	UCA1	Ube3a-as	UCA1	TERC	VL30 LTRs	UCA1	Ube3a-as	TUG1	T-UCRs	VL30 LTRs	TRAF3IP2-AS1	TUG1	UCA1	UCA1	TRAF3IP2-AS1	Ube3a-as	TUG1	UCA1	UCA1	Ube3a-as	VL30 LTRs	UCA1
PTENpg1	VL30 LTRs	VL30 LTRs	Ube3a-as	UCA1	Ube3a-as	VL30 LTRs	WRAP53	WRAP53	WRAP53	WRAP53	VL30 LTRs	Ube3a-as	VL30 LTRs	WRAP53	WRAP53	VL30 LTRs	Ube3a-as	Ube3a-as	WRAP53	Ube3a-as	WRAP53	VL30 LTRs	WRAP53	VL30 LTRs	WRAP53	Ube3a-as	UCA1	VL30 LTRs	UCA1	VL30 LTRs	UCA1	WRAP53	VL30 LTRs	UCA1	Ube3a-as	TUG1	WRAP53	Ube3a-as	Ube3a-as	WRAP53	VL30 LTRs	Ube3a-as	UCA1	Ube3a-as	VL30 LTRs	VL30 LTRs	UCA1	WRAP53	VL30 LTRs
[truncated: 140 more columns]
