# Supplementary material for: Inferring Latent Disease-lncRNA Associations by Faster Matrix Completion on a Heterogeneous Network
Source: Front Genet. 2019 Sep 4;10:769. doi: 10.3389/fgene.2019.00769 (PMC6749816; doi:10.3389/fgene.2019.00769)
Supplement: Supplementary file 2 [file Table_2.xls]

abdominal aortic aneurysm	acute lymphoblastic leukemia	acute myeloid leukemia	acute myocardial infarction	adenocarcinoma	adolescent idiopathic scoliosis	adrenocortical carcinomas	affective disorders	aging	AIDS	alcoholic liver disease	Alzheimer's disease	amyotrophic lateral sclerosis	Angelman syndrome	aortic aneurysm	atherosclerosis	Autism spectrum disorder	autoimmune disease	barrett's Esophagus	basal cell carcinoma	B-cell neoplasms	Beckwith-Wiedemann syndrome	biparental complete hydatidiform moles	bipolar disorder	bladder cancer	blepharophimosis syndrome	bone diseases	brachydactyly	breast cancer	Burkitt's lymphomas	cancer	carcinoma	carcinoma of the urinary bladder	cardiac hypertrophy	cardiomyopathy	cardiovascular and renal disease	cardiovascular disease	Cartilage Hair Hypoplaisia	cat eye syndrome	cervical cancer	choriocarcinoma	chronic lymphocytic leukemia	chronic myeloid leukemia	chronic myeloproliferative disorders	chronic nonalcoholic liver disease	cleft lip	colon cancer	colorectal cancer	Congenital hyperinsulinism	coronary artery disease
MALAT1	H19	H19	HOTAIR	LDMAR	H19	HOTAIR	BDNF-AS1	WT1-AS	H19	HA117	H19	MALAT1	IPW	H19	MALAT1	BDNF-AS1	H19	MESTIT1	H19	MEG3	MALAT1	MEG3	TRAF3IP2-AS1	CDKN2B-AS1	H19	TUSC8	DNM3OS	UCA1	HOTAIR	UCA1	Linc00963	TINCR	H19	DNM3OS	NAMA	HOTAIR	NPPA-AS1	H19	MEG3	HOTAIR	H19	SNHG4	HOTAIR	MRAK052686	HOTAIR	CDKN2B-AS1	CDKN2B-AS1	HOTAIR	MALAT1
H19	MALAT1	HOTAIR	H19	HA117	BCAR4	MEG3	DAOA-AS1	TUSC8	HOTAIR	HOST2	HOTAIR	HOTAIR	116HG	MALAT1	HOTAIR	DAOA-AS1	MALAT1	DNM3OS	MALAT1	H19	MEG3	HOTAIR	H19	HOTAIR	NEAT1	BX118339	NEAT1	LincRNA-p21	H19	LincRNA-p21	C1QTNF9B-AS1	HOTAIR	MALAT1	LSINCT5	Alg2	H19	HIF1A-AS1	MESTIT1	CDKN2B-AS1	MEG3	HOTAIR	MALAT1	MALAT1	MIR7-3HG	H19	PVT1	H19	MALAT1	HOTAIR
TCL6	HOTAIR	IGF2-AS	MEG3	HOST2	Loc554202	MALAT1	MALAT1	MEG3	MEG3	H19	MEG3	CDKN2B-AS1	MKRN3-AS1	HOTAIR	MEG3	TRAF3IP2-AS1	HOTAIR	C15orf2	HOTAIR	CDKN2B-AS1	HOTAIR	MALAT1	HOTAIR	MALAT1	CDKN2B-AS1	C1QTNF9B-AS1	MIR17HG	MINA	MALAT1	TUG1	PRNCR1	H19	miR-21	H19	GAPLINC	MALAT1	anti-NOS2A	SRA1	PVT1	MALAT1	HA117	H19	MEG3	H19	MALAT1	GAS5	MEG3	MEG3	MEG3
HOTAIR	TCL6	MALAT1	GAS5	DLEU2	PINC	CDKN2B-AS1	CDKN2B-AS1	IGF2-AS	MALAT1	MRAK052686	MALAT1	H19	AFAP1-AS1	TCL6	PVT1	MALAT1	MEG3	MRAK052686	TCL6	PVT1	CDKN2B-AS1	KCNQ1OT1	CDKN2B-AS1	MEG3	DMPK	MIR7-3HG	H19	TUG1	MEG3	MINA	PCAT1	CDKN2B-AS1	HOTAIR	CDKN2B-AS1	MKRN3-AS1	MEG3	NEAT1	miR-21	GAS5	CDKN2B-AS1	NEAT1	HOTAIR	MESTIT1	HEIH	MEG3	LincRNA-p21	PVT1	MESTIT1	GAS5
MEG3	MIAT	KCNQ1DN	PVT1	NEAT1	MIR31HG	anti-NOS2A	H19	HOTAIR	CDKN2B-AS1	LDMAR	PVT1	HCP5	MIAT	MIAT	GAS5	CDKN2B-AS1	CDKN2B-AS1	HOTTIP	MEG3	UCA1	HIF1A-AS2	CDKN2B-AS1	MALAT1	PVT1	SRA1	LINC01262	MALAT1	DRAIC	CDKN2B-AS1	KCNQ1OT1	PCNCR1	MALAT1	BCYRN1	HOTAIR	AC002511.1	PVT1	SRA1	NPPA-AS1	UCA1	anti-NOS2A	PVT1	CDKN2B-AS1	CDKN2B-AS1	HOTTIP	CDKN2B-AS1	UCA1	GAS5	CDKN2B-AS1	PVT1
PVT1	MEG3	CDKN2B-AS1	UCA1	CHRF	HOTAIR	NEAT1	TRAF3IP2-AS1	MALAT1	PVT1	MIR7-3HG	GAS5	UCA1	MALAT1	NPPA-AS1	PANDAR	HOTAIR	PVT1	FADS1	MIAT	LincRNA-p21	GAS5	MESTIT1	HAR1A	GAS5	anti-NOS2A	PTENpg1	XIST	IGF2-AS	IGF2-AS	BCYRN1	LOC728606	MEG3	MEG3	MALAT1	PSORS1C3	HIF1A-AS2	DLEU2	LINC00032	KCNQ1OT1	BCYRN1	CDKN2B-AS1	PVT1	anti-NOS2A	MALAT1	IGF2-AS	KCNQ1OT1	UCA1	anti-NOS2A	LincRNA-p21
SOX2-OT	NPPA-AS1	PVT1	LincRNA-p21	FGF10-AS1	CCAT2	BCYRN1	PAN	H19	GAS5	HULC	UCA1	LINC00032	PTHLH	MEG3	MINA	H19	BCYRN1	CDKN2B-AS1	NEAT1	KCNQ1OT1	PVT1	anti-NOS2A	NEAT1	BCYRN1	DLEU2	SNHG4	DLEU2	NPTN-IT1	GAS5	LSINCT5	H19	NEAT1	CDKN2B-AS1	MIR31HG	ACTA2-AS1	GAS5	TCL6	anti-NOS2A	MINA	NEAT1	WT1-AS	GAS5	GAS5	PCAT29	GAS5	TUG1	MINA	KCNQ1OT1	anti-NOS2A
MIAT	LincRNA-p21	GAS5	XIST	TCL6	CDKN2B-AS1	MESTIT1	HOTAIR	GAS5	CHRF	BCYRN1	LincRNA-p21	MEG3	PRINS	LincRNA-p21	UCA1	MEG3	HULC	MALAT1	GAS5	XIST	NPTN-IT1	LincRNA-p21	UCA1	LSINCT5	ACTA2-AS1	SNHG11	MIAT	KCNQ1OT1	UCA1	NPTN-IT1	RNA polymerase III-dependent lncRNAs	PVT1	GAPLINC	MEG3	Sema3g	UCA1	RP5-833A20.1	CDKN2B-AS1	TUG1	MESTIT1	LDMAR	IGF2-AS	KCNQ1OT1	HOTAIR	LSINCT5	MINA	TUG1	GAS5	LINC00032
NEAT1	LINC00032	UCA1	TUG1	H19	GAS5	PVT1	TUSC8	LOC728228	UCA1	HOTAIR	LSINCT5	MESTIT1	XIST	SOX2-OT	LOC728228	CCND1	PCAT29	TUG1	LINC00032	BANCR	lncRNA-ATB	GAS5	DRAIC	LincRNA-p21	TCL6	ZNFX1-AS1	FADS1	MIAT	LSINCT5	IGF2-AS	MEG3	DRAIC	LDMAR	PINC	ENST00000513542	LincRNA-p21	ZFAT-AS1	NEAT1	LincRNA-p21	PVT1	HOST2	MIAT	PVT1	CDKN2B-AS1	HIF1A-AS1	BCYRN1	BCYRN1	LincRNA-p21	MESTIT1
BCYRN1	PVT1	NEAT1	HIF1A-AS1	FADS1	SRA1	GAS5	PCA3	PVT1	MINA	MALAT1	DRAIC	THRIL	NRON	RP5-833A20.1	LSINCT5	ENSG00000264772.1	UCA1	PRINS	NPPA-AS1	BCYRN1	LincRNA-p21	PVT1	SRA1	MINA	HIF1A-AS1	H19	RNase MRP	PCAT29	HIF1A-AS1	DRAIC	HOTAIR	BLACAT1	GAS5	PVT1	XLOC_004122	BCYRN1	RP4-620F22.3	ATP6V1G2-DDX39B	LSINCT5	GAS5	ZFAT-AS1	MINA	LincRNA-p21	GAS5	DNM3OS	MIAT	DRAIC	LINC00032	SPRY4-IT1
NPPA-AS1	GAS5	LincRNA-p21	MINA	WT1-AS	PVT1	SRA1	CTBP1-AS	PCAT29	BCYRN1	HEIH	PCAT29	XIST	DNM3OS	PVT1	BCYRN1	LincRNA-p21	SPRY4-IT1	DMPK	SOX2-OT	PCAT29	UCA1	SNHG11	LincRNA-p21	NPTN-IT1	HOTAIR	SCHLAP1	TCL6	SNHG16	DNM3OS	PCAT29	PTENpg1	GAS5	HA117	Loc554202	LOC389023	SRA1	RP5-843L14.1	DRAIC	NPTN-IT1	SRA1	FGF10-AS1	UCA1	UCA1	HIF1A-AS1	SRA1	DRAIC	HIF1A-AS2	PVT1	KCNQ1OT1
ESRG	RP5-833A20.1	BCYRN1	DRAIC	MIR100HG	MEG3	WT1-AS	Arid2-IR	HIF1A-AS1	LincRNA-p21	MEG3	MINA	NRON	CDKN2B-AS1	NEAT1	SNHG16	ENSG00000254154.3	SNHG5	MIR17HG	PVT1	MIAT	MINA	UCA1	MEG3	IGF2-AS	ATP6V1G2-DDX39B	FMR5	NPPA-AS1	NEAT1	DRAIC	SNHG16	MALAT1	SRA1	HULC	NEAT1	FMR6	NEAT1	DMPK	HIF1A-AS2	PTENpg1	LDMAR	MIR100HG	LincRNA-p21	LINC00032	SRA1	UCA1	IGF2-AS	PCAT29	UCA1	UCA1
GAS5	SOX2-OT	anti-NOS2A	LSINCT5	RNA-a	MALAT1	LincRNA-p21	UCA1	CDKN2B-AS1	PCAT29	BC040587	NEAT1	HLA-AS1	TUG1	HIF1A-AS1	NEAT1	PCA3	NEAT1	DAPK1	LincRNA-p21	CCAT2	LSINCT5	MINA	PVT1	MIAT	SOX2-OT	HTTAS	PRNCR1	TUSC7	KCNQ1OT1	HIF1A-AS2	CTBP1-AS	MINA	NEAT1	BCAR4	SNHG5	DRAIC	MIR100HG	AP000688.29	PCAT29	WT1-AS	AP000688.29	WT1-AS	SPRY4-IT1	UCA1	DRAIC	NPTN-IT1	IGF2-AS	SPRY4-IT1	NEAT1
DLEU2	NEAT1	DRAIC	NPTN-IT1	HULC	UCA1	LDMAR	CASC2	7SK	LSINCT5	HOTTIP	TUG1	LincRNA-p21	H19	LINC00032	MIAT	ENSG00000135253.9	HIF1A-AS1	CCND1	ESRG	DRAIC	SNHG16	IGF2-AS	LINC00032	NEAT1	RNase MRP	LOC728228	UBE3A-AS1	HIF1A-AS2	XIST	SPRY4-IT1	DLX6-AS1	LincRNA-p21	PVT1	CCAT2	HI-LNC25	PCAT29	RNA-a	GNAS-AS1	LOC728228	HULC	MEG3	KCNQ1OT1	NEAT1	LALR	BCYRN1	XIST	MIAT	NEAT1	MIAT
RP4-620F22.3	ESRG	MIAT	BCYRN1	SLC7A2-IT1A/B	BACE1-AS	LncRNA-LALR1	HIF1A-AS2	HAR1B	SNHG16	CDKN2B-AS1	SRA1	DRAIC	PRNCR1	SRA1	SRA1	IGF2-AS	SRA1	PINK1-AS	SPRY4-IT1	SNHG16	MIAT	BDNF-AS1	DLG2AS	TUSC7	PCAT29	TERC	BACE1-AS	PTENpg1	SRA1	BDNF-AS1	CDKN2B-AS1	NPTN-IT1	NRON	SOX2-OT	linc-POU3F3	anti-NOS2A	7SL	BC040587	MIAT	LncRNA-LALR1	SRA1	anti-NOS2A	SRA1	PVT1	DLEU2	PCAT29	XIST	XIST	XIST
RP5-843L14.1	HIF1A-AS1	SRA1	PCAT29	LncRNA-LALR1	PCAT29	UCA1	DANCR	BANCR	HIF1A-AS1	CHRF	SNHG16	anti-NOS2A	HOTTIP	ESRG	DRAIC	LINC00271	AIR	MIAT	RP5-833A20.1	lncRNA-MVIH	IGF2-AS	TUSC8	BDNF-AS1	KCNQ1OT1	MESTIT1	MYCNOS	C15orf2	7SK	PCAT29	TUSC7	ZNFX1-AS1	PCAT29	HCP5	DRAIC	PISRT1	TCL6	H19	DSCAM-AS1	DRAIC	DLEU2	DQ786243	LOC728228	MINA	MEG3	NEAT1	LSINCT5	lncRNA-MVIH	MINA	MINA
LincRNA-p21	SRA1	MINA	IGF2-AS	BC040587	DRAIC	HULC	IGF2-AS	SPRY4-IT1	DRAIC	GAS5	MIAT	GAS5	PINK1-AS	GAS5	TUG1	CTBP1-AS	PTENpg1	ENSG00000254154.3	HIF1A-AS1	MINA	HIF1A-AS1	BCYRN1	SOX2-OT	BDNF-AS1	DGCR5	LOC389023	DAPK1	BDNF-AS1	NPTN-IT1	HIF1A-AS1	SNHG4	SOX2-OT	PCAT29	DSCAM-AS1	KUCG1	RNase MRP	CHRF	LINC00162	XIST	LincRNA-p21	SLC7A2-IT1A/B	NPTN-IT1	SNHG11	DRAIC	LincRNA-p21	anti-NOS2A	NEAT1	SRA1	BANCR
SLC7A2-IT1A/B	SPRY4-IT1	SNHG4	SNHG16	BLACAT1	LSINCT5	DLEU2	BX118339	PTENpg1	SPRY4-IT1	ZFAT-AS1	NPTN-IT1	ATP6V1G2-DDX39B	DGCR5	SPRY4-IT1	TCL6	KRASP1	BACE1-AS	H19	UCA1	HIF1A-AS1	DRAIC	SPRY4-IT1	LINC00271	CCAT2	FADS1	CRNDE	PINK1-AS	HIF1A-AS1	MIAT	CCAT2	IGF2-AS	HIF1A-AS2	LSINCT5	DLEU2	XLOC_014388	TUSC7	miR-21	DLEU2	IGF2-AS	UCA1	BC040587	PTENpg1	DRAIC	NEAT1	PCAT29	HIF1A-AS2	BDNF-AS1	SNHG11	RP5-833A20.1
RP5-833A20.1	UCA1	DLEU2	lncRNA-ATB	AP000688.29	MESTIT1	SOX2-OT	DGCR5	PCNA-AS1	NPTN-IT1	NEAT1	BDNF-AS1	PVT1	ENSG00000259758.1	UCA1	XIST	HOTTIP	DRAIC	ENSG00000259758.1	XIST	LSINCT5	XIST	LINC00032	MINA	CCAT1	RMST	KCNQ1DN	CDKN2B-AS1	SPRY4-IT1	MINA	NEAT1	PCGEM1	TUG1	ENST00000513542	GAS5	XLOC_000620	TUG1	RMST	HOTAIR	SNHG16	HA117	BLACAT1	HIF1A-AS2	IGF2-AS	MINA	TCL6	SNHG16	TUSC7	BANCR	BCYRN1
UCA1	DRAIC	LSINCT5	NEAT1	ESRG	NEAT1	LSINCT5	MEG3	BOK-AS1	TUG1	PCAT29	HIF1A-AS1	HIF1A-AS2	CASC2	DRAIC	IGF2-AS	CCAT1	LincRNA-p21	BPESC1	SRA1	NPTN-IT1	PCAT29	LSINCT5	SNHG16	SRA1	NRON	lincRNA-RoR	CHRF	HULC	LincRNA-p21	SRA1	PVT1	SNHG16	FADS1	UCA1	lnc-AL355149.1-1	MINA	SOX2-OT	GAS5	HIF1A-AS1	LSINCT5	KCNQ1DN	BCYRN1	BCYRN1	BACE1-AS	MIR17HG	HIF1A-AS1	SRA1	HIF1A-AS2	TCL6
LINC00032	XIST	SNHG16	BDNF-AS1	LINC00312	HIF1A-AS1	RP5-833A20.1	LincRNA-p21	LSINCT5	IGF2-AS	ENST00000513542	IGF2-AS	SRA1	PAN	DGCR5	PCAT29	RRP1B	TUG1	NEAT1	lnc-SCA7	PTENpg1	BCYRN1	XIST	NRON	HAR1A	AK023948	CBR3-AS1	DMPK	CCAT1	HEIH	CCAT1	SRA1	XIST	HOST2	WT1-AS	LINCMD1	SPRY4-IT1	ATP6V1G2-DDX39B	HIF1A-AS1	HAR1B	SOX2-OT	HULC	DRAIC	LSINCT5	IGF2-AS	SOX2-OT	NEAT1	SPRY4-IT1	BDNF-AS1	DRAIC
TUSC7	DGCR5	TCL6	SRA1	PINK1-AS	ZNFX1-AS1	IGF2-AS	HOTTIP	UCA1	HIF1A-AS2	MIR100HG	HIF1A-AS2	lnc-SCA7	SCAANT1	XIST	HIF1A-AS1	HYMAI	LSINCT5	DGCR5	DLEU2	HIF1A-AS2	CCAT1	SNHG16	MESTIT1	7SK	CASC2	XLOC_000620	ESRG	lncRNA-MVIH	BDNF-AS1	lncRNA-MVIH	SCHLAP1	anti-NOS2A	DLEU2	TCL6	BX118339	SNHG16	BACE1-AS	LINCMD1	SPRY4-IT1	BLACAT1	RNA-a	TUG1	XIST	anti-NOS2A	SNHG5	LOC728228	HIF1A-AS1	DRAIC	LSINCT5
SRA1	BCYRN1	HIF1A-AS2	lncRNA-MVIH	SOX2-OT	LOC728228	DRAIC	PRNCR1	LincRNA-p21	TUSC7	PVT1	TUSC7	TUG1	lincRNA-RoR	NRON	NPTN-IT1	TUG1	HAR1B	SCAANT1	SCAANT1	NEAT1	BDNF-AS1	DRAIC	GAS5	HULC	DAOA-AS1	AIR	SOX2-OT	HAR1B	CBR3-AS1	HAR1B	DRAIC	IGF2-AS	51A	NPPA-AS1	LINC01262	SOX2-OT	PTHLH	NRON	BDNF-AS1	IGF2-AS	DRAIC	XIST	BANCR	HLA-AS1	XIST	CCAT2	CCAT2	IGF2-AS	HIF1A-AS2
HIF1A-AS1	BANCR	SOX2-OT	CCAT1	HOTAIR	LINC00162	BLACAT1	KCNQ1OT1	MINA	CCAT1	SLC7A2-IT1A/B	XIST	DGCR5	ATP6V1G2-DDX39B	PCAT29	SOX2-OT	LSINCT5	KCNQ1DN	TINCR	DSCAM-AS1	SPRY4-IT1	CRNDE	NPTN-IT1	LSINCT5	SOX2-OT	HNF1A-AS1	XLOC_005912	RNA-a	HAR1A	PDZRN3-AS1	HAR1A	SNHG16	DAOA-AS1	AC002511.1	RNase MRP	lnc-KCTD6-3	LSINCT5	BPESC1	LINC01133	lncRNA-MVIH	RP5-833A20.1	SOX2-OT	BDNF-AS1	PCAT29	ZFAT-AS1	TUSC7	SRA1	PTENpg1	LSINCT5	SRA1
AP000688.29	HIF1A-AS2	TUSC7	TUSC7	TUSC7	BANCR	TUSC7	NRON	DRAIC	SRA1	AC002511.1	SPRY4-IT1	SCAANT1	ENSG00000254154.3	NBAT1	KCNQ1OT1	MINA	TCL6	KRASP1	BCYRN1	SRA1	TUG1	HIF1A-AS2	TCL6	MIR17HG	IPW	BOK-AS1	ZFAT-AS1	SOX2-OT	BCYRN1	BANCR	CRNDE	DGCR5	RNA-a	DGCR5	AIR	CCAT2	DBE-T	7SL	HIF1A-AS2	TUSC7	BACE1-AS	PCAT29	TUSC8	LINC00162	MINA	BDNF-AS1	7SK	SNHG16	IGF2-AS
RNA-a	DLEU2	TUG1	SPRY4-IT1	AK056098	ATP6V1G2-DDX39B	DNM3OS	TINCR	ZNFX1-AS1	PTENpg1	DLEU2	HULC	HTTAS	DAPK1	ATP6V1G2-DDX39B	anti-NOS2A	SNHG16	HIF1A-AS2	RRP1B	HIF1A-AS2	IGF2-AS	LALR	NEAT1	BPESC1	HIF1A-AS2	WT1-AS	AK294004	PRINS	BANCR	DANCR	CCND1	LINC00299	DLEU2	AIR	RMST	DLEU1	HULC	D4Z4	WT1-AS	BANCR	DRAIC	CHRF	CCDC26	BDNF-AS1	PISRT1	PDZRN3-AS1	CASC2	HAR1A	BCYRN1	SOX2-OT
DRAIC	LSINCT5	PCAT29	HAR1A	AP5M1	KCNQ1DN	RNA-a	PINK1-AS	51A	IFNG-AS1	FADS1	7SK	CECR3	HOTAIR	BPESC1	CCAT1	CASC2	LDMAR	NRON	DRAIC	CASC2	MESTIT1	PCAT29	DLEU2	HIF1A-AS1	DBE-T	PCGEM1	ENSG00000259758.1	MIR17HG	DGCR5	HULC	NPTN-IT1	CCND1	XIST	HIF1A-AS1	XLOC_005912	KCNQ1DN	AK023948	CCAT2	CCAT2	DNM3OS	RMST	HTTAS	RP5-833A20.1	LOC728228	CCAT2	lncRNA-MVIH	HULC	PCAT29	SNHG16
WT1-AS	TUG1	XIST	7SK	AK095147	HIF1A-AS2	HA117	Linc00963	CRNDE	BANCR	RNA-a	CCAT2	SOX2-OT	DMPK	HIF1A-AS2	BDNF-AS1	ENSG00000206129.3	TERC	ATP6V1G2-DDX39B	anti-NOS2A	HAR1B	NEAT1	RP5-833A20.1	HIF1A-AS1	anti-NOS2A	D4Z4	FMR6	DBE-T	PCAT1	MIR7-3HG	lncRNA-ATB	THRIL	HEIH	SUMO1P3	BCYRN1	UCHL1-AS	BANCR	DGCR5	UCHL1-AS	CASC2	SNHG16	GAS5	HIF1A-AS1	SNHG16	AC002511.1	PANDAR	PTENpg1	anti-NOS2A	RP5-833A20.1	HIF1A-AS1
FADS1	PCAT29	CCAT2	SOX2-OT	BCYRN1	CECR3	SNHG16	lincRNA-RoR	HULC	GAPLINC	BACE1-AS	BANCR	PCAT29	RUNXOR	SNHG16	SPRY4-IT1	ENSG00000266952.1	DQ786243	MAP3K14	BANCR	BDNF-AS1	lncRNA-MVIH	TUG1	anti-NOS2A	WT1-AS	MIR100HG	CHL1-AS2	WT1-AS	WRAP53	ZNFX1-AS1	TUSC8	DAOA-AS1	LINC00032	TUSC7	LincRNA-p21	lnc-C22orf32-1	CCND1	DRAIC	TCL6	lncRNA-ATB	RNA-a	SNHG5	ADAMTS9-AS2	WT1-AS	BANCR	TUG1	TUSC7	TINCR	TUSC8	TUG1
LDMAR	DMPK	BDNF-AS1	BANCR	DBE-T	ESCCAL-1	TCL6	CCND1	LOC389023	HULC	TUSC7	TCL6	BANCR	KRASP1	BCYRN1	WT1-AS	DNM3OS	DLEU1	anti-NOS2A	LSINCT5	7SK	HOTTIP	SRA1	ATP6V1G2-DDX39B	PTENpg1	ESRG	ENSG00000259334.1	RP4-620F22.3	PANDAR	HIF1A-AS2	LINC00271	NPPA-AS1	DSCAM-AS1	GHET1	DMPK	HLA-AS1	AIR	CDKN2B-AS1	SNHG4	KCNQ1DN	TCL6	HNF1A-AS1	LSINCT5	HIF1A-AS2	ACTA2-AS1	DSCAM-AS1	TUSC8	BANCR	WT1-AS	PCAT29
MIR17HG	PDZRN3-AS1	NPTN-IT1	PTENpg1	D4Z4	LincRNA-p21	FADS1	CBR3-AS1	7SL	BDNF-AS1	UCA1	PTENpg1	DNM3OS	NEAT1	RNase MRP	TUSC7	TINCR	ZNFX1-AS1	PCA3	BACE1-AS	LOC728228	HEIH	BANCR	HCP5	HAR1B	DRAIC	KUCG1	RP5-843L14.1	anti-NOS2A	HOTTIP	anti-NOS2A	TDRG1	LSINCT5	SLC7A2-IT1A/B	ATP6V1G2-DDX39B	LOC728228	KCNQ1OT1	KUCG1	BANCR	TUSC7	FADS1	Loc554202	HAR1B	DSCAM-AS1	MYCNOS	anti-NOS2A	SPRY4-IT1	GHET1	TUG1	BDNF-AS1
MIR100HG	anti-NOS2A	HIF1A-AS1	CCAT2	SRA1	SNHG4	PCAT29	SNHG4	ZFAT-AS1	PSORS1C3	DLEU1	LINC00271	DMPK	LincRNA-p21	DMPK	CCND1	ENSG00000259758.1	SNHG16	PRNCR1	RNase MRP	MIR17HG	HULC	DNM3OS	IPW	WRAP53	BACE1-AS	ENSG00000248176.1	D4Z4	WT1-AS	PTENpg1	TINCR	CECR3	THRIL	HIF1A-AS1	NRON	WNT4	ESCCAL-1	WT1-AS	DQ786243	NEAT1	CHRF	PINC	MYCNOS	LINC00162	CHL1-AS2	SLC7A2-IT1A/B	7SK	LALR	HIF1A-AS1	NPTN-IT1
LSINCT5	ATP6V1G2-DDX39B	MIR100HG	HAR1B	CDKN2B-AS1	anti-NOS2A	SLC7A2-IT1A/B	AFAP1-AS1	TDRG1	PCNA-AS1	IGF2-AS	AIR	MRAK052686	DISC2	DLEU2	PCA3	HIF1A-AS2	HOST2	ENSG00000264772.1	MESTIT1	HAR1A	MIR7-3HG	LOC728228	IGF2-AS	SPRY4-IT1	PPP3CB	TC0101441	MAP3K14	LOC728228	AFAP1-AS1	LOC728228	UCA1	HOTTIP	WT1-AS	DAOA-AS1	lnc-ZNF674-1	PTENpg1	PCAT29	Scarb2	7SK	PCAT29	BCAR4	CBR3-AS1	HIF1A-AS1	ZNFX1-AS1	MIAT	BANCR	HEIH	DNM3OS	NPPA-AS1
XIST	WNT4	HAR1A	MIR17HG	MIR155HG	SPRY4-IT1	SNHG11	TUG1	ACTA2-AS1	CCAT2	SNHG5	KCNQ1OT1	AFAP1-AS1	HCP5	LSINCT5	HAR1A	TARID	7SK	HNF1A-AS1	DAOA-AS1	ZFAT-AS1	SPRY4-IT1	BLACAT1	NPPA-AS1	TINCR	PINK1-AS	BACE1-AS	RP5-833A20.1	PCGEM1	Linc00963	SOX2-OT	TUSC8	GHET1	MIR17HG	PCAT29	C1QTNF9B-AS1	DAOA-AS1	ESRG	ZFAT-AS1	HULC	SNHG11	TUSC7	NBAT1	DNM3OS	NAMA	DGCR5	HULC	TUSC8	SOX2-OT	TUSC7
SPRY4-IT1	SNHG16	MIR17HG	CRNDE	AK023948	NPPA-AS1	CHRF	HYMAI	SNHG11	MIAT	SRA1	CCAT1	MINA	MIR17HG	SNHG3	LINC00032	ENSG00000259484.1	BCAR4	TRAF3IP2-AS1	THRIL	TUSC7	TUSC8	WT1-AS	NPTN-IT1	DLEU2	AP000688.29	DLEU1	AP000688.29	TUSC8	NRON	PCNA-AS1	BLACAT1	TCL6	LncRNA-LALR1	AK023948	BANCR	RP5-833A20.1	HNF1A-AS1	THRIL	SCHLAP1	MINA	DSCAM-AS1	HAR1A	TUG1	NPPA-AS1	7SK	CCAT1	CASC2	NPTN-IT1	WT1-AS
HA117	MIR17HG	MIR31HG	LINC00271	WRAP53	MYCNOS	MINA	PVT1	DQ786243	anti-NOS2A	7SK	TUSC8	NPTN-IT1	RRP1B	PDZRN3-AS1	MESTIT1	HAR1A	XIST	SNHG4	SNHG3	TUSC8	7SK	CTBP1-AS	NBAT1	CCND1	THRIL	lnc-ZNF674-1	AK023948	SCHLAP1	SNHG5	PCGEM1	TERC	MIAT	AF086415	HNF1A-AS1	SNHG4	NPTN-IT1	lnc-SCA7	HNF1A-AS1	PCAT1	SLC7A2-IT1A/B	MIR31HG	REST/CoREST-regulated lncRNAs	CHL1-AS2	MKRN3-AS1	AIR	lncRNA-ATB	HAR1B	HLA-AS1	DGCR5
SNHG3	MINA	DGCR5	HOTTIP	SNHG3	LINC01133	BDNF-AS1	DNM3OS	LINC00162	LOC728228	lnc-C22orf32-1	WT1-AS	lincRNA-RoR	MRAK052686	WNT4	NPPA-AS1	ENSG00000230133.1	RNA-a	LINC00032	WT1-AS	CCND1	SNHG11	HIF1A-AS1	HAR1B	TCL6	MKRN3-AS1	ENSG00000237548.1	SLC7A2-IT1A/B	AIR	TUG1	SCHLAP1	PANDAR	TUSC7	SPRY4-IT1	MIR17HG	ENSG00000233154.1	BACE1-AS	SLC7A2-IT1A/B	Fendrr	CRNDE	BDNF-AS1	MALAT1	SNHG16	SOX2-OT	lncRNA-MVIH	NPTN-IT1	SNHG4	HOTTIP	BLACAT1	ADAMTS9-AS2
anti-NOS2A	TUSC7	DSCAM-AS1	LINC00032	DQ786243	THRIL	XIST	NEAT1	HI-LNC25	SOX2-OT	RP5-843L14.1	MIR17HG	DAOA-AS1	HYMAI	anti-NOS2A	HIF1A-AS2	MIR17HG	DLEU2	ENSG00000135253.9	MIR17HG	CCAT1	SOX2-OT	HULC	DMPK	DNM3OS	DNM3OS	Linc00963	DGCR5	LINC00271	SNHG11	PCA3	LincRNA-p21	BDNF-AS1	CCAT1	WRAP53	FMR5	WT1-AS	LDMAR	DGCR5	BOK-AS1	XIST	AP5M1	SRA1	DGCR5	BCYRN1	BACE1-AS	HAR1A	BLACAT1	DSCAM-AS1	SNHG11
CHRF	PCA3	WRAP53	HULC	RMST	CRNDE	IPW	C1QTNF9B-AS1	MYCNOS	ACTA2-AS1	RP4-620F22.3	HTTAS	DLEU2	BPESC1	PINK1-AS	DLEU2	PDZRN3-AS1	FADS1	UBE3A-AS1	DGCR5	lncRNA-ATB	HAR1A	ADAMTS9-AS2	MIR100HG	lncRNA-MVIH	MRAK052686	ENSG00000249364.1	FGF10-AS1	CCND1	HI-LNC25	GHET1	SNHG11	lnc-SCA7	SRA1	THRIL	ENSG00000240453.1	XIST	RUNXOR	Trpm3	HAR1A	IPW	WRAP53	NEAT1	ATP6V1G2-DDX39B	7SL	BDNF-AS1	WT1-AS	SOX2-OT	CECR3	ESRG
BACE1-AS	NBAT1	PINC	PCA3	RP4-620F22.3	GNAS-AS1	MIR17HG	ENSG00000264772.1	DNM3OS	GHET1	DRAIC	DSCAM-AS1	MIR17HG	HNF1A-AS1	MINA	MIR17HG	ESRG	LINC00032	PAN	PDZRN3-AS1	HULC	SRA1	TUSC7	PCA3	AIR	LincRNA-p21	HEIH	BPESC1	KCNQ1DN	PANDAR	DSCAM-AS1	NEAT1	WT1-AS	PCNA-AS1	HCP5	ENSG00000232021.2	MIR17HG	MESTIT1	51A	PCGEM1	MIR17HG	NPPA-AS1	linc-POU3F3	KCNQ1DN	DGCR5	NRON	miR-21	LOC728228	LOC728228	PDZRN3-AS1
SNHG16	BPESC1	AP000688.29	TINCR	RP5-843L14.1	TUSC8	RP4-620F22.3	NPTN-IT1	HTTAS	XIST	FGF10-AS1	LOC728228	IGF2-AS	anti-NOS2A	MIR17HG	BANCR	ENSG00000229563.1	Loc554202	LincRNA-p21	RNA-a	ACTA2-AS1	anti-NOS2A	KCNQ1DN	PCAT29	BC040587	NAMA	ENSG00000147753.5	HNF1A-AS1	lncRNA-ATB	lincRNA-RoR	CRNDE	GAS5	AIR	UCA1	BPESC1	MIR7-3HG	IGF2-AS	DNM3OS	PVT1	CCAT1	LINC00032	AK095147	DISC2	LOC728228	SNHG5	MIR31HG	HAR1B	PANDAR	THRIL	DSCAM-AS1
TUG1	PINK1-AS	BLACAT1	DISC2	ENST00000480739	BC040587	RP5-843L14.1	CCAT1	linc-POU3F3	HAR1A	TCL6	anti-NOS2A	DSCAM-AS1	LINC00032	BANCR	CCAT2	KCNQ1OT1	LOC728228	AK023948	MINA	PCNA-AS1	DGCR5	IPW	DGCR5	PCA3	ZFAT-AS1	Asb3	DRAIC	TINCR	TUSC8	SUMO1P3	lincRNA-RoR	HIF1A-AS1	lnc-AL355149.1-1	ESRG	Sox4	BDNF-AS1	SCAANT1	HCP5	CBR3-AS1	HOST2	UCA1	7SK	BLACAT1	LincRNA-p21	PINC	CCND1	SUMO1P3	ATP6V1G2-DDX39B	NBAT1
GDNFOS	SNHG3	ADAMTS9-AS2	PCAT1	ZFAT-AS1	Srsf9	LINC00032	DRAIC	GNAS-AS1	PCAT1	MINA	WRAP53	LSINCT5	Arid2-IR	TUSC7	HULC	PRNCR1	BANCR	HYMAI	DMPK	BLACAT1	LOC728228	DGCR5	AK023948	NBAT1	MAP3K14	ENSG00000259150.1	HIF1A-AS1	BLACAT1	TINCR	LINC00032	BC040587	ATP6V1G2-DDX39B	7SL	MESTIT1	HULC	WRAP53	PINK1-AS	lnc-SCA7	SNHG11	RP5-843L14.1	BCYRN1	CCAT2	NPTN-IT1	NPTN-IT1	BC040587	PCNA-AS1	MIR17HG	DGCR5	DNM3OS
PCAT29	1B FGF-AS	Loc554202	DGCR5	PPP3CB	HLA-AS1	D4Z4	PCAT1	SNHG5	AIR	HIF1A-AS1	MIR31HG	Zim3	SRA1	C15orf2	PTENpg1	PVT1	TUSC7	DISC2	TUSC7	HTTAS	AIR	MIAT	MIR17HG	DSCAM-AS1	NPPA-AS1	HAR1B	SRA1	PCNA-AS1	HLA-AS1	ZNFX1-AS1	RMST	BCYRN1	TINCR	ESCCAL-1	LINC00162	HAR1B	AIR	IFNG-AS1	SRA1	RP4-620F22.3	ESRG	PCNA-AS1	MIAT	SPRY4-IT1	DAOA-AS1	ACTA2-AS1	PCA3	MIAT	ESCCAL-1
PINK1-AS	RNase MRP	NBAT1	LOC728228	GDNFOS	LINC01262	DBE-T	SNHG16	BCAR4	PANDAR	lnc-AL355149.1-1	LINC00032	TCL6	DRAIC	TUG1	DGCR5	LINC00032	WT1-AS	XIST	SNHG16	LINC00032	LINC00032	SOX2-OT	PPP3CB	PCAT1	BLACAT1	ZFAT-AS1	DQ786243	GHET1	CCAT2	AIR	HIF1A-AS2	DMPK	BACE1-AS	CECR3	ENSG00000215231.3	SCHLAP1	BCYRN1	HEIH	C1QTNF9B-AS1	HIF1A-AS1	CCAT2	PCAT1	MRAK052686	lnc-KCTD6-3	HI-LNC25	SOX2-OT	MIR7-3HG	DAOA-AS1	ATP6V1G2-DDX39B
PDZRN3-AS1	NRON	DAOA-AS1	CASC2	ENST00000513542	lnc-KCTD6-3	TUG1	MINA	NPPA-AS1	TINCR	lnc-ZNF674-1	PINC	PCA3	CTBP1-AS	7SL	PCNA-AS1	BLACAT1	IGF2-AS	SNHG11	MIR100HG	anti-NOS2A	TUSC7	HAR1A	PINK1-AS	BANCR	LINC01133	LINC01133	RMST	TCL6	PCAT1	CBR3-AS1	ESCCAL-1	SPRY4-IT1	DRAIC	XIST	PCNA-AS1	BLACAT1	MRAK052686	UCA1	PCNA-AS1	TUG1	GDNFOS	SCHLAP1	DAOA-AS1	PSORS1C3	RMST	PANDAR	MALAT2	HULC	CCAT2
HIF1A-AS2	ADAMTS9-AS2	BC040587	TUSC8	anti-NOS2A	DGCR5	RNase MRP	ENSG00000254154.3	miR-21	TARID	MIR155HG	DLEU2	RMST	CCND1	PCA3	BLACAT1	anti-NOS2A	MIR17HG	ESRG	PCAT29	CRNDE	HAR1B	lincRNA-RoR	WT1-AS	KCNQ1DN	Zim3	PCAT29	SCAANT1	CRNDE	BX118339	CTBP1-AS	Pex11b	LINC00162	Alg2	AP000688.29	DANCR	BC040587	MAP3K14	FGF10-AS1	ZNFX1-AS1	FGF10-AS1	FADS1	HEIH	lnc-LCE5A-1	RNase MRP	RP4-620F22.3	MIR17HG	PCGEM1	KCNQ1DN	CCND1
IGF2-AS	AFAP1-AS1	BCAR4	DSCAM-AS1	MIR31HG	LINC00032	FGF10-AS1	ESRG	HLA-AS1	BOK-AS1	LALR	BLACAT1	PINK1-AS	lnc-SCA7	DISC2	DSCAM-AS1	PCAT1	PINC	DLEU2	GDNFOS	DGCR5	BLACAT1	CCDC26	DNM3OS	lncRNA-ATB	AIR	Arid2-IR	MIR100HG	PCA3	MIR17HG	Loc554202	IFNG-AS1	MRAK052686	SOX2-OT	ZFAT-AS1	ENSG00000231133.1	MYCNOS	PTCSC3	LincRNA-p21	TERC	KCNQ1DN	SNHG16	ZNFX1-AS1	IPW	KUCG1	RP5-843L14.1	TINCR	DSCAM-AS1	IPW	PCA3
PCA3	DISC2	HULC	PCGEM1	MIR17HG	PTCSC3	HOST2	IPW	DANCR	TC0101686	TERC	PCGEM1	HIF1A-AS1	Zim3	IPW	PDZRN3-AS1	IPW	HA117	DRAIC	DISC2	AB074278	CTBP1-AS	CBR3-AS1	TUSC7	PCGEM1	AC002511.1	lnc-KCTD6-3	HOTTIP	BOK-AS1	ATP6V1G2-DDX39B	MIR31HG	XLOC_004562	SNHG3	SNHG5	HIF1A-AS2	ENSG00000232046.1	NBAT1	LINCMD1	MIR155HG	DNM3OS	MIR100HG	AIR	PCGEM1	HULC	MESTIT1	SNHG16	NBAT1	CCND1	LINC00162	DAOA-AS1
LINC00312	BACE1-AS	HA117	AIR	DRAIC	ZFAT-AS1	KCNQ1DN	LINC00032	lnc-KCTD6-3	HAR1B	MKRN3-AS1	BCAR4	HAR1A	ENSG00000264772.1	BACE1-AS	PCGEM1	SNHG4	ENST00000513542	Zim3	ATP6V1G2-DDX39B	miR-21	DISC2	TINCR	HIF1A-AS2	MIR31HG	MALAT1	EPB41L4A-AS1	SNHG3	SUMO1P3	SPRY4-IT1	HEIH	CCDC26	MESTIT1	lnc-C22orf32-1	FGF10-AS1	TC0101441	DLEU2	MIAT	BX118339	PCA3	RNase MRP	RP5-843L14.1	CCND1	DMPK	GNAS-AS1	Loc554202	ZNFX1-AS1	ZNFX1-AS1	ADAMTS9-AS2	TINCR
DMPK	MRAK052686	SNHG3	LALR	SNHG16	DLEU1	HIF1A-AS1	ZNFX1-AS1	TC0101441	NBAT1	HNF1A-AS1	Loc554202	MIAT	TRAF3IP2-AS1	GDNFOS	SCHLAP1	NPTN-IT1	PCNA-AS1	RNase MRP	RMST	PANDAR	HELLPAR	NBAT1	AP000688.29	CRNDE	lnc-SCA7	ESCCAL-1	BCYRN1	BC040587	TCL6	PINC	CCAT2	AB074278	ACTA2-AS1	lincRNA-RoR	ENSG00000249772.1	7SK	GNAS-AS1	DAOA-AS1	LINC00271	SPRY4-IT1	RP4-620F22.3	SPRY4-IT1	CECR3	ATP6V1G2-DDX39B	HULC	DSCAM-AS1	DNM3OS	TUSC7	TUSC8
RMST	FADS1	7SK	HEIH	PVT1	LOC389023	SPRY4-IT1	KRASP1	MIAT	SUMO1P3	miR-21	PCNA-AS1	BPESC1	MESTIT1	RUNXOR	DISC2	ASFMR1	C1QTNF9B-AS1	RNA polymerase III-dependent lncRNAs	PCA3	SOX2-OT	DNM3OS	CCAT1	Zim3	ADAMTS9-AS2	MIR17HG	Sox4	7SL	DNM3OS	NEAT1	BCAR4	LOC728228	AP000688.29	MIAT	ENST00000480739	ATXN8OS	HAR1A	AP000688.29	PANDAR	anti-NOS2A	D4Z4	TCL6	Linc00963	HLA-AS1	LINC01133	AP000688.29	PCAT1	LINC00032	lnc-SCA7	MIR17HG
D4Z4	TINCR	THRIL	PANDAR	NPPA-AS1	SNHG16	AK023948	LOC728606	Loc554202	HTTAS	NAMA	ZNFX1-AS1	CTBP1-AS	HIF1A-AS2	MRAK052686	7SK	DLG2AS	LncRNA-LALR1	DBE-T	IGF2-AS	AIR	MIR17HG	CCND1	XIST	DISC2	7SL	ENSG00000203325.3	TUG1	Yiya	LINC00271	CASC2	ACTA2-AS1	BPESC1	NAMA	DQ786243	ENSG00000230544.1	PCGEM1	DQ786243	DANCR	PCNCR1	DBE-T	AK294004	TINCR	THRIL	Sema3g	7SL	DGCR5	AIR	IFNG-AS1	DLEU2
DBE-T	MESTIT1	RMST	SCHLAP1	AIR	WT1-AS	PINK1-AS	PCNCR1	AF086415	MYCNOS	AF086415	KCNQ1DN	SPRY4-IT1	PCA3	HCP5	DNM3OS	NEAT1	SLC7A2-IT1A/B	D4Z4	ESCCAL-1	REST/CoREST-regulated lncRNAs	TINCR	PTENpg1	BLACAT1	PANDAR	UCA1	PTCSC3	HOTAIR	EPB41L4A-AS1	C1QTNF9B-AS1	BLACAT1	LINC01262	CCAT1	MINA	MINA	LINC01133	DSCAM-AS1	MIR17HG	lnc-KCTD6-3	LOC728606	AK023948	AK056098	NDM29	lnc-KCTD6-3	MIAT	ATP6V1G2-DDX39B	AIR	DGCR5	ESCCAL-1	HAR1A
MINA	GDNFOS	FGF10-AS1	KRASP1	AB074278	MIR7-3HG	AIR	RRP1B	TERC	CASC2	AP000688.29	DAOA-AS1	BDNF-AS1	SOX2-OT	AK023948	CRNDE	ENSG00000250608.1	WRAP53	SRA1	TUG1	PCAT1	CBR3-AS1	AIR	D4Z4	HOTTIP	Sema3g	PISRT1	HOST2	CCDC26	AIR	ADAMTS9-AS2	LINC01133	RMST	TUG1	TUG1	BACE1-AS	ESRG	DAPK1	RMST	Linc00963	PINK1-AS	ESCCAL-1	DGCR5	AIR	BC040587	BCAR4	ADAMTS9-AS2	PCNA-AS1	DMPK	CECR3
AP5M1	7SL	SLC7A2-IT1A/B	RRP1B	BPESC1	MINA	MIR100HG	ENSG00000135253.9	NDM29	DGCR5	WT1-AS	PANDAR	PAN	MAP3K14	ESCCAL-1	TINCR	Linc00963	BC040587	NPPA-AS1	ADAMTS9-AS2	PCA3	PTENpg1	Alu	DBE-T	SCHLAP1	ENST00000480739	PAN	PPP3CB	DLEU2	DISC2	Linc00963	anti-NOS2A	CCAT2	MALAT2	RNA-a	ENSG00000226496.1	DQ786243	ESCCAL-1	TUSC7	AIR	AIR	LINC01133	T-UCRs	ESCCAL-1	XIST	RNA-a	BOK-AS1	SCHLAP1	MRAK052686	DMPK
AC002511.1	ESCCAL-1	GDNFOS	TCL6	MEG3	DANCR	AP000688.29	HCP5	AIR	Yiya	AK294004	DGCR5	CCND1	CECR3	1B FGF-AS	BACE1-AS	PINK1-AS	lnc-ZNF674-1	CECR3	WNT4	DSCAM-AS1	ZNFX1-AS1	LncRNA-LALR1	MIR31HG	LINC00271	KUCG1	DISC2	ATP6V1G2-DDX39B	LINC00032	Arid2-IR	CCDC26	TCL6	AK023948	ESRG	GNAS-AS1	ENSG00000203325.3	ZNFX1-AS1	HOTTIP	PSORS1C3	DISC2	WRAP53	SNHG3	TERC	TUSC7	DMPK	SPRY4-IT1	CRNDE	NBAT1	NBAT1	7SK
ADAMTS9-AS2	DAOA-AS1	LDMAR	TRAF3IP2-AS1	MAP3K14	DAOA-AS1	ENST00000480739	BPESC1	C1QTNF9B-AS1	LINC00032	7SL	SCHLAP1	HOTTIP	TINCR	ADAMTS9-AS2	SNHG3	PAN	AK294004	DAOA-AS1	NBAT1	ZNFX1-AS1	BANCR	DAOA-AS1	ENST00000480739	TC0101686	PCA3	SUMO1P3	GDNFOS	TC0101686	SCHLAP1	HOTTIP	PCAT29	GDNFOS	TC0101441	BLACAT1	MYCNOS	PANDAR	PISRT1	ACTA2-AS1	CCND1	HNF1A-AS1	TUSC8	BOK-AS1	MKRN3-AS1	BX118339	ZNFX1-AS1	CCDC26	AB074278	CCAT2	IPW
DGCR5	AK023948	LINC00032	PDZRN3-AS1	MALAT1	AIR	TUSC8	LSINCT5	MKRN3-AS1	TERC	LncRNA-LALR1	ESCCAL-1	IPW	IGF2-AS	TINCR	AIR	UCA1	DSCAM-AS1	HIF1A-AS1	FADS1	TINCR	PCAT1	HLA-AS1	HNF1A-AS1	TARID	GNAS-AS1	SNHG5	DISC2	ESCCAL-1	TUSC7	WT1-AS	Trpm3	CECR3	HLA-AS1	DBE-T	DQ786243	GDNFOS	IPW	AK023948	ACTA2-AS1	TUSC8	PTCSC3	C1QTNF9B-AS1	RNase MRP	THRIL	LDMAR	MYCNOS	WRAP53	CHL1-AS2	CCDC26
AK056098	lnc-SCA7	CCAT1	DNM3OS	DAOA-AS1	RMST	KCNQ1OT1	HAR1A	GAPLINC	PCA3	BLACAT1	NPPA-AS1	DISC2	ENSG00000135253.9	MYCNOS	WRAP53	DGCR5	MIR155HG	lincRNA-RoR	BPESC1	TCL6	WT1-AS	ESCCAL-1	HOTTIP	PINC	DISC2	HIF1A-AS1	LINC00032	ADAMTS9-AS2	DSCAM-AS1	MALAT2	DGCR5	SCAANT1	DQ786243	D4Z4	SNHG11	RMST	C15orf2	SOX2-OT	TINCR	KCNQ1OT1	HIF1A-AS2	Loc554202	ADAMTS9-AS2	DLEU1	WT1-AS	MESTIT1	PCAT1	lnc-LCE5A-1	BLACAT1
WNT4	IGF2-AS	CCDC26	WRAP53	DLEU1	DQ786243	WRAP53	anti-NOS2A	lnc-AL355149.1-1	WRAP53	ESRG	TERC	WT1-AS	ESRG	IGF2-AS	FADS1	SCAANT1	BLACAT1	HOTAIR	PINK1-AS	DISC2	RNA polymerase III-dependent lncRNAs	ZNFX1-AS1	ADAMTS9-AS2	HEIH	BC040587	ENSG00000226496.1	LDMAR	TERC	PCGEM1	KCNQ1DN	GDNFOS	SUMO1P3	MKRN3-AS1	MIAT	ENSG00000232956.3	SNHG3	AFAP1-AS1	RNase MRP	MIR7-3HG	AP000688.29	anti-NOS2A	TUSC7	DLEU2	LOC389023	DMPK	CBR3-AS1	MIR31HG	lincRNA-RoR	HULC
RNase MRP	DNM3OS	HNF1A-AS1	MIR7-3HG	PINC	Sox4	BC040587	GAS5	CHL1-AS2	BLACAT1	anti-NOS2A	ACTA2-AS1	RNase MRP	THRIL	DAOA-AS1	HAR1B	LINC00312	SOX2-OT	HCP5	Zim3	CTBP1-AS	CCAT2	HOTTIP	CCAT2	PDZRN3-AS1	HCP5	XLOC_004122	RUNXOR	HEIH	DLEU2	DISC2	BANCR	MIR17HG	HNF1A-AS1	PINK1-AS	HTTAS	PCNA-AS1	Srsf9	ENST00000480739	CTBP1-AS	BC040587	THRIL	PINC	CCAT2	HTTAS	WRAP53	PCA3	DISC2	DLEU2	lnc-SCA7
DSCAM-AS1	Zim3	BACE1-AS	PRNCR1	DSCAM-AS1	SOX2-OT	HNF1A-AS1	C15orf2	EPB41L4A-AS1	TC0101441	PINK1-AS	CCND1	Fendrr	DLEU2	FADS1	ADAMTS9-AS2	TC0101686	anti-NOS2A	IGF2-AS	CHL1-AS2	KRASP1	ADAMTS9-AS2	HEIH	MAP3K14	Yiya	lincRNA-RoR	TDRG1	DAOA-AS1	DGCR5	HNF1A-AS1	DNM3OS	MINA	BACE1-AS	TERC	DISC2	SPRY4-IT1	ACTA2-AS1	ZNFX1-AS1	DMPK	PRNCR1	ESRG	LINC00312	BCAR4	lnc-SCA7	TERC	SNHG3	PCGEM1	GAPLINC	RUNXOR	CCAT1
FGF10-AS1	RMST	PCA3	TARID	LSINCT5	TCL6	MKRN3-AS1	MIAT	WNT4	SCHLAP1	51A	DNM3OS	SNHG16	UCA1	AFAP1-AS1	ESRG	Kcna2-AS	MKRN3-AS1	ZNFX1-AS1	SLC7A2-IT1A/B	BCAR4	PCA3	Arid2-IR	DSCAM-AS1	DAOA-AS1	LSINCT5	PVT1	Zim3	TARID	CTBP1-AS	DGCR5	Srsf9	PCNA-AS1	TARID	LINC00032	ENSG00000248176.1	PCA3	NAMA	BLACAT1	BX118339	ENST00000480739	ENST00000480739	MIR7-3HG	NBAT1	XLOC_005912	HCP5	SCHLAP1	WT1-AS	NRON	HLA-AS1
AK023948	DSCAM-AS1	Fendrr	CTBP1-AS	TC0101686	SCHLAP1	PPP3CB	ATP6V1G2-DDX39B	PSORS1C3	TUSC8	Alg2	DISC2	KCNQ1OT1	MINA	DNM3OS	GDNFOS	ENSG00000197251.3	MIR31HG	AP000688.29	RP4-620F22.3	SCHLAP1	AC006050.3-003	MKRN3-AS1	ESRG	GHET1	MIR31HG	Srsf9	BC040587	NBAT1	BANCR	NBAT1	ATP6V1G2-DDX39B	NPPA-AS1	RRP1B	anti-NOS2A	CHL1-AS2	TUSC8	PPP3CB	MIR31HG	miR-21	MKRN3-AS1	Srsf9	GHET1	TINCR	HAR1B	THRIL	WRAP53	LINC00271	GNAS-AS1	CTBP1-AS
PPP3CB	WT1-AS	LOC728228	anti-NOS2A	IPW	AP000688.29	BACE1-AS	Zim3	CCAT2	CCND1	DQ786243	PCAT1	7SL	KCNQ1OT1	HAR1A	NRON	BPESC1	TUSC8	RMST	RP5-843L14.1	RRP1B	BOK-AS1	DSCAM-AS1	LINC00312	TUSC8	SNHG16	HULC	anti-NOS2A	ZFAT-AS1	LINC01262	ESCCAL-1	HEIH	DISC2	UCHL1-AS	SNHG16	PTCSC3	DGCR5	LINC00162	NDM29	HEIH	AB074278	DAOA-AS1	DSCAM-AS1	C15orf2	LINCMD1	HNF1A-AS1	HEIH	PINC	MKRN3-AS1	THRIL
HNF1A-AS1	HNF1A-AS1	PCGEM1	ZNFX1-AS1	DMPK	KUCG1	DMPK	TDRG1	MIR7-3HG	WT1-AS	Sema3g	PCA3	CBR3-AS1	TCL6	HNF1A-AS1	LINC00271	MAP3K14	HTTAS	IFNG-AS1	AP000688.29	MIR31HG	PANDAR	lncRNA-MVIH	CASC2	CCDC26	LINC00032	Sema3g	PCAT29	CBR3-AS1	PRNCR1	PDZRN3-AS1	Scarb2	CHL1-AS2	DLEU1	ZNFX1-AS1	ENSG00000263753.1	TERC	CECR3	PINC	HTTAS	116HG	Trpm3	PCA3	lincRNA-RoR	Asb3	GNAS-AS1	SNHG11	CBR3-AS1	HCP5	NRON
MAP3K14	SCAANT1	DMPK	TC0101686	lnc-SCA7	HEIH	MIAT	HNF1A-AS1	BACE1-AS	PCGEM1	ZNFX1-AS1	TINCR	HNF1A-AS1	DANCR	AIR	RNase MRP	Zim3	RNase MRP	lnc-SCA7	CECR3	PCGEM1	Alu	7SK	THRIL	Loc554202	HULC	LINC00162	SNHG4	GDNFOS	7SK	GAPLINC	ENST00000480739	KCNQ1OT1	TC0101686	BDNF-AS1	CBR3-AS1	PINC	LINC01133	PCAT29	MIR17HG	PPP3CB	CECR3	lncRNA-MVIH	ZNFX1-AS1	linc-POU3F3	HEIH	LncRNA-LALR1	TCL6	AIR	ESCCAL-5
HOST2	CCND1	CHRF	NBAT1	UCA1	ATXN8OS	116HG	SCAANT1	LINC01133	EPB41L4A-AS1	GNAS-AS1	CRNDE	MIR100HG	PVT1	MAP3K14	DMPK	DRAIC	KUCG1	SOX2-OT	AK023948	SNHG5	ESCCAL-1	NRON	AP5M1	HTTAS	PVT1	PCNCR1	LSINCT5	DAOA-AS1	lncRNA-MVIH	MIR7-3HG	ENSG00000235285.1	Fendrr	AB074278	Srsf9	ENSG00000249364.1	BCAR4	ENST00000480739	CBR3-AS1	DSCAM-AS1	MIAT	LSINCT5	AIR	RUNXOR	lncRNA-ATB	NPPA-AS1	CTBP1-AS	DAOA-AS1	CCDC26	KCNQ1DN
DISC2	HCP5	Scarb2	BOK-AS1	CCAT2	TDRG1	ESRG	PCGEM1	ENSG00000232956.3	MIR17HG	linc-POU3F3	BC040587	RUNXOR	FADS1	MESTIT1	NBAT1	FADS1	ACTA2-AS1	CASC2	TINCR	Loc554202	PCGEM1	linc-POU3F3	RMST	PCNA-AS1	DLEU1	LOC728606	MESTIT1	Linc00963	GHET1	DAOA-AS1	ENSG00000233251.3	HNF1A-AS1	KRASP1	AIR	ZFAT-AS1	LOC728228	BC040587	CHL1-AS2	BCAR4	RMST	PPP3CB	SUMO1P3	NRON	LINC01262	DQ786243	NDM29	Loc554202	lnc-KCTD6-3	SCAANT1
DNM3OS	MAP3K14	NPPA-AS1	CCND1	RNase MRP	HNF1A-AS1	MAP3K14	MIR17HG	NAMA	ZNFX1-AS1	MIAT	NBAT1	AK023948	PCAT29	WT1-AS	TERC	TUSC8	RMST	7SL	7SL	PINC	WRAP53	lncRNA-ATB	MRAK052686	BCAR4	Alg2	PSORS1C3	TUSC7	TC0101441	Loc554202	C1QTNF9B-AS1	PTCSC3	Zim3	BLACAT1	LINC01133	GNAS-AS1	LINC00032	BLACAT1	ESRG	SNHG4	DMPK	NBAT1	CTBP1-AS	IFNG-AS1	HULC	LINC00271	HOTTIP	BOK-AS1	SCAANT1	DISC2
MIR31HG	RUNXOR	RNA-a	ADAMTS9-AS2	THRIL	HAR1B	AB074278	XIST	CECR9	linc-POU3F3	ACTA2-AS1	CASC2	GNAS-AS1	RNase MRP	HLA-AS1	DAOA-AS1	DAPK1	SCHLAP1	MINA	LINC00312	DNM3OS	CCDC26	ATP6V1G2-DDX39B	Fendrr	ESCCAL-1	ENST00000513542	linc-POU3F3	NRON	CASC2	BOK-AS1	TERC	HCP5	NRON	TCL6	SNHG3	MIR155HG	Loc554202	HA117	BCYRN1	ESCCAL-1	BACE1-AS	lnc-ZNF674-1	WRAP53	HNF1A-AS1	miR-21	PCGEM1	MIR31HG	BCAR4	TINCR	PTENpg1
DAOA-AS1	CCAT2	ESRG	Yiya	BACE1-AS	Trpm3	PTHLH	DMPK	UCHL1-AS	TCL6	HAR1B	ADAMTS9-AS2	CCAT2	RNA polymerase III-dependent lncRNAs	Zim3	IPW	PPP3CB	NAMA	Arid2-IR	MRAK052686	NRON	SCHLAP1	lnc-LCE5A-1	lnc-SCA7	SNHG3	DQ786243	HLA-AS1	MIR155HG	PDZRN3-AS1	PINC	LOC728606	BDNF-AS1	PCA3	RMST	FADS1	TUSC8	CBR3-AS1	DSCAM-AS1	CASC2	TDRG1	7SK	Sox4	CCAT1	CCDC26	Alg2	HIF1A-AS2	LINC00032	KCNQ1DN	C15orf2	AIR
AK095147	LINC00312	SCHLAP1	BC040587	HCP5	MIR155HG	SNHG3	CECR3	LINC00271	ADAMTS9-AS2	PISRT1	ESRG	MIR31HG	DAOA-AS1	RMST	AK023948	LOC728606	PTCSC3	BX118339	MIR31HG	TERC	RP5-833A20.1	LINC00162	C15orf2	KRASP1	SNHG3	ENSG00000241269.1	WRAP53	SNHG3	SUMO1P3	PCNCR1	ATXN8OS	HCP5	HELLPAR	PTCSC3	EPB41L4A-AS1	BOK-AS1	FGF10-AS1	Zim3	EPB41L4A-AS1	MAP3K14	GNAS-AS1	MIR31HG	GNAS-AS1	DANCR	BANCR	PINC	CTBP1-AS	ZNFX1-AS1	linc-POU3F3
CCAT2	IPW	MIR155HG	ESCCAL-1	Fendrr	lincRNA-RoR	HAR1A	MESTIT1	ENSG00000250195.1	HI-LNC25	MIR17HG	ZFAT-AS1	Scarb2	AK023948	CCND1	BPESC1	PCNCR1	Sema3g	TCL6	DNM3OS	CBR3-AS1	IPW	ESRG	TARID	ACTA2-AS1	PTCSC3	DQ786243	ENST00000513542	AB074278	BCAR4	LALR	ENSG00000215808.2	MIR7-3HG	RNase MRP	GDNFOS	AK294004	NRON	Sema3g	Chac2	DANCR	7SL	LncRNA-LALR1	TDRG1	DISC2	DLEU2	SCHLAP1	T-UCRs	ADAMTS9-AS2	CTBP1-AS	HCP5
BPESC1	HAR1A	DISC2	CBR3-AS1	ATP6V1G2-DDX39B	AK294004	DAOA-AS1	SCHLAP1	ENSG00000259334.1	DSCAM-AS1	AB074278	BOK-AS1	NBAT1	NBAT1	PPP3CB	KCNQ1DN	NBAT1	MYCNOS	IPW	CCND1	PRNCR1	UBE3A-AS1	CECR3	CCAT1	RRP1B	DAPK1	XLOC_004562	ENST00000480739	CTBP1-AS	CCAT1	SNHG11	SOX2-OT	RNase MRP	RP4-620F22.3	IGF2-AS	ENSG00000259150.1	GNAS-AS1	LincRNA-p21	HLA-AS1	Loc554202	HIF1A-AS2	PCAT29	PANDAR	AFAP1-AS1	ENST00000513542	PCAT1	DAOA-AS1	MYCNOS	CCAT1	SNHG3
IPW	CECR3	PANDAR	MIR31HG	Zim3	BLACAT1	BPESC1	ASFMR1	ENSG00000241269.1	PDZRN3-AS1	DBE-T	CBR3-AS1	ESRG	LINC01262	DBE-T	ATP6V1G2-DDX39B	lnc-SCA7	7SL	WT1-AS	LINC00162	ESCCAL-1	DSCAM-AS1	MYCNOS	AK095147	CTBP1-AS	CECR3	CDKN2B-AS1	ENSG00000254154.3	NPPA-AS1	CECR3	BC040587	HNF1A-AS1	IFNG-AS1	RP5-843L14.1	lnc-SCA7	ESCCAL-1	TDRG1	HOTAIR	Srsf9	TC0101441	BPESC1	AK023948	HOTTIP	TCL6	DISC2	GDNFOS	Loc554202	PDZRN3-AS1	RMST	MYCNOS
lnc-SCA7	AIR	AIR	ACTA2-AS1	AC002511.1	BX118339	TERC	BLACAT1	ENSG00000215231.3	CRNDE	D4Z4	CCDC26	C15orf2	HLA-AS1	D4Z4	D4Z4	AK023948	MINA	SNHG3	IPW	BC040587	HCP5	C15orf2	FGF10-AS1	MIR100HG	HIF1A-AS2	ENSG00000230544.1	LINC00312	GAPLINC	SNHG16	SNHG4	DSCAM-AS1	BANCR	LincRNA-p21	7SL	BCAR4	MIR31HG	MALAT1	Alg2	BC040587	TERC	ZNFX1-AS1	lncRNA-ATB	PCA3	CASC2	Linc00963	BCAR4	SNHG3	MYCNOS	ZNFX1-AS1
Zim3	RNA-a	TINCR	MESTIT1	DNM3OS	Scarb2	7SK	PCAT29	ENSG00000255471.1	DAOA-AS1	KCNQ1DN	TRAF3IP2-AS1	HYMAI	Fendrr	DAPK1	DBE-T	ENSG00000196096.3	PISRT1	NBAT1	GNAS-AS1	DAOA-AS1	ESCCAL-5	ASFMR1	lincRNA-RoR	NPPA-AS1	SCAANT1	MKRN3-AS1	PTCSC3	DISC2	IFNG-AS1	MYCNOS	AP000688.29	Scarb2	PTENpg1	PPP3CB	TDRG1	MIAT	IGF2-AS	AF086415	SUMO1P3	DQ786243	ATP6V1G2-DDX39B	BX118339	Fendrr	TCL6	FGF10-AS1	DISC2	GDNFOS	Fendrr	LINC00271
BANCR	SLC7A2-IT1A/B	Trpm3	DLEU2	Loc554202	HTTAS	ADAMTS9-AS2	PTENpg1	lnc-C22orf32-1	MIR31HG	LOC728228	SNHG5	Trpm3	HEIH	DSCAM-AS1	HCP5	GAS5	ESCCAL-1	DANCR	DQ786243	BOK-AS1	DAOA-AS1	DISC2	AK056098	LINC00312	DSCAM-AS1	PCAT1	lnc-SCA7	BACE1-AS	TDRG1	HTTAS	MIR155HG	WRAP53	Yiya	Fendrr	SUMO1P3	ATP6V1G2-DDX39B	SNHG16	BPESC1	LALR	DAOA-AS1	PINK1-AS	ENSG00000235285.1	BACE1-AS	RUNXOR	AK023948	ESCCAL-1	Linc00963	HAR1A	WNT4
NBAT1	C15orf2	SPRY4-IT1	WT1-AS	LINC00032	BCYRN1	7SL	TARID	ENSG00000232021.2	KCNQ1OT1	BCAR4	MYCNOS	AP000688.29	NPTN-IT1	LINC00312	MIR31HG	lincRNA-RoR	PANDAR	PCAT29	CCAT2	WT1-AS	Linc00963	TDRG1	WRAP53	LOC728228	Fendrr	ENSG00000231133.1	LincRNA-p21	SNHG11	PAN	linc-POU3F3	NRON	GNAS-AS1	KCNQ1DN	MIR100HG	TERC	SUMO1P3	CHL1-AS2	NPTN-IT1	WRAP53	ENST00000513542	HCP5	ENSG00000233251.3	BPESC1	XLOC_004122	FADS1	linc-POU3F3	TC0101686	PCA3	Zim3
HULC	DBE-T	ZNFX1-AS1	CCDC26	NBAT1	SNHG11	HIF1A-AS2	lnc-SCA7	ENSG00000231185.2	MIR7-3HG	SOX2-OT	HEIH	CHL1-AS2	MIR100HG	UBE3A-AS1	ESCCAL-1	MESTIT1	BDNF-AS1	LINC00312	1B FGF-AS	TC0101441	AB074278	CCAT2	BCYRN1	ESRG	lnc-KCTD6-3	ENSG00000249772.1	Srsf9	ACTA2-AS1	HCP5	TCL6	Fendrr	NBAT1	EPB41L4A-AS1	IPW	Loc554202	DMPK	THRIL	Loc554202	MYCNOS	ADAMTS9-AS2	Scarb2	ENSG00000215374.4	Scarb2	XLOC_000620	CECR3	BC040587	TARID	DANCR	MIR31HG
BLACAT1	THRIL	Zim3	PINC	DISC2	HCP5	DQ786243	ATXN8OS	ENSG00000249772.1	KCNQ1DN	RNase MRP	GHET1	LINC00162	AP000688.29	PRINS	CCDC26	ENSG00000256218.1	MIAT	HIF1A-AS2	DBE-T	TARID	ESRG	116HG	AFAP1-AS1	LINC00032	GAS5	HI-LNC25	HYMAI	MIR7-3HG	PCA3	ACTA2-AS1	ENSG00000256218.1	RNA-a	WRAP53	SNHG4	XLOC_004562	THRIL	Sox4	PCGEM1	CCDC26	SNHG3	Pex11b	MIR17HG	HAR1A	DSCAM-AS1	PCA3	HTTAS	CCDC26	CCND1	C15orf2
BC040587	D4Z4	AK023948	NRON	KCNQ1DN	MKRN3-AS1	ENST00000513542	MAP3K14	ENSG00000226496.1	WNT4	NPTN-IT1	PDZRN3-AS1	RRP1B	CBR3-AS1	ZNFX1-AS1	PPP3CB	TUSC7	TC0101441	BACE1-AS	D4Z4	HLA-AS1	NRON	CASC2	PAN	DGCR5	TUSC7	GNAS-AS1	AK056098	MYCNOS	MIR31HG	PRNCR1	BACE1-AS	HULC	HIF1A-AS2	Scarb2	CRNDE	AP000688.29	Zim3	Pex11b	SOX2-OT	HAR1A	D4Z4	PRNCR1	116HG	Sox4	ESRG	MIR7-3HG	HCP5	HNF1A-AS1	LOC728228
ESCCAL-1	PPP3CB	HAR1B	ESRG	IGF2-AS	SNHG5	DAPK1	LINC01262	AC002511.1	NPPA-AS1	AK056098	AP5M1	ESCCAL-1	RMST	lnc-SCA7	CTBP1-AS	XIST	Sox4	PPP3CB	HAR1A	C1QTNF9B-AS1	NBAT1	ATXN8OS	ASFMR1	AK095147	AFAP1-AS1	UCA1	AFAP1-AS1	HTTAS	SOX2-OT	AB074278	ENSG00000196096.3	Trpm3	SNHG16	MIR155HG	BC040587	HCP5	HLA-AS1	lincRNA-RoR	PINC	DGCR5	MINA	ENSG00000147753.5	MYCNOS	7SK	ENST00000480739	TERC	BC040587	TCL6	lincRNA-RoR
DQ786243	MIR100HG	HCP5	SNHG3	AK294004	CBR3-AS1	DGCR5	PRINS	BDNF-AS1	DLEU2	RMST	AK095147	NPPA-AS1	DBE-T	MIR100HG	SNHG11	PRINS	PCGEM1	PTHLH	RUNXOR	WRAP53	LINC00271	MRAK052686	DAPK1	GDNFOS	FGF10-AS1	ATXN8OS	HULC	RRP1B	TERC	NPPA-AS1	LINC00032	ESRG	DAOA-AS1	MRAK052686	51A	CCDC26	KCNQ1DN	PISRT1	linc-POU3F3	ZFAT-AS1	PCGEM1	BANCR	Zim3	DNM3OS	LINC00032	GHET1	Yiya	Scarb2	BACE1-AS
MIR155HG	DAPK1	GHET1	DAOA-AS1	MESTIT1	DLEU2	DSCAM-AS1	DAPK1	BC040587	CCDC26	Loc554202	NRON	lnc-KCTD6-3	ASFMR1	AP000688.29	ENST00000480739	ADAMTS9-AS2	DAOA-AS1	DQ786243	CCAT1	HOTTIP	KCNQ1DN	UBE3A-AS1	Trpm3	AK056098	CCAT2	BANCR	HCP5	C1QTNF9B-AS1	ATXN8OS	HI-LNC25	FGF10-AS1	ENST00000480739	FGF10-AS1	Zim3	PTENpg1	CECR3	DISC2	AC002511.1	DGCR5	PTHLH	DBE-T	LOC728606	SCAANT1	RP5-833A20.1	HLA-AS1	ATXN8OS	ESCCAL-1	UBE3A-AS1	HNF1A-AS1
DAPK1	CCDC26	ENST00000480739	C15orf2	PTHLH	TUSC7	RMST	ENSG00000206129.3	LINC01262	RRP1B	AP5M1	Yiya	CASC2	D4Z4	CASC2	MAP3K14	TCL6	FGF10-AS1	CBR3-AS1	HNF1A-AS1	HOST2	SNHG3	RNA polymerase III-dependent lncRNAs	Scarb2	LncRNA-LALR1	SNHG5	ENSG00000215374.4	KRASP1	SNHG5	HULC	ZFAT-AS1	GNAS-AS1	HLA-AS1	MIR100HG	CHRF	IFNG-AS1	DNM3OS	NRON	XLOC_004562	HOTTIP	NBAT1	IFNG-AS1	PCNCR1	HCP5	HA117	CBR3-AS1	NRON	SNHG11	Zim3	1B FGF-AS
HELLPAR	GNAS-AS1	RP5-843L14.1	NPPA-AS1	Scarb2	PCGEM1	ZFAT-AS1	FADS1	ENSG00000231133.1	HEIH	AK095147	REST/CoREST-regulated lncRNAs	lnc-LCE5A-1	SNHG3	KUCG1	ZNFX1-AS1	AP5M1	ESRG	HEIH	AIR	TC0101686	HLA-AS1	HCP5	TINCR	AP5M1	LINC00162	ENSG00000232046.1	AP5M1	KRASP1	LINC00032	GDNFOS	ENSG00000215374.4	PINK1-AS	IGF2-AS	RP5-833A20.1	ENSG00000241269.1	CCAT1	HEIH	WRAP53	GAPLINC	DSCAM-AS1	Fendrr	ENSG00000215808.2	CCAT1	SCHLAP1	Srsf9	KCNQ1DN	DLEU2	RNA polymerase III-dependent lncRNAs	AFAP1-AS1
HAR1A	AP000688.29	RP4-620F22.3	GDNFOS	DAPK1	XLOC_004562	ESCCAL-1	TCL6	ENSG00000259150.1	SNHG5	LINC00312	CTBP1-AS	DANCR	LINC00312	NPTN-IT1	lnc-SCA7	ENSG00000215808.2	SNHG11	ASFMR1	HCP5	DLEU2	C15orf2	Linc00963	PINC	ZFAT-AS1	PINC	ENSG00000232956.3	DLEU1	HOTTIP	C15orf2	TDRG1	ADAMTS9-AS2	DBE-T	CCAT2	HULC	LINC00299	HTTAS	XIST	PTCSC3	PANDAR	AK056098	CCDC26	ENSG00000197251.3	UBE3A-AS1	MIR100HG	PTENpg1	LALR	TERC	RNase MRP	PINK1-AS
SCAANT1	NPTN-IT1	CCND1	EPB41L4A-AS1	BCAR4	Sema3g	NBAT1	AK023948	DLEU1	LINC00271	XIST	linc-POU3F3	PDZRN3-AS1	PPP3CB	PTHLH	AP000688.29	CCAT2	lnc-C22orf32-1	LINC01133	BDNF-AS1	EPB41L4A-AS1	TCL6	BOK-AS1	BC040587	TERC	LINC00312	DLX6-AS1	PAN	AK095147	LALR	SNHG3	PCA3	lnc-KCTD6-3	NDM29	BACE1-AS	Srsf9	MIR155HG	DAOA-AS1	MEG3	MIR31HG	ESCCAL-1	HIF1A-AS1	HULC	LncRNA-LALR1	DAOA-AS1	HA117	TC0101686	T-UCRs	AFAP1-AS1	GDNFOS
ENST00000480739	AK056098	PCAT1	Loc554202	Srsf9	NPTN-IT1	GDNFOS	ENSG00000259758.1	SNHG16	ESCCAL-1	WRAP53	AK056098	ZNFX1-AS1	IFNG-AS1	lincRNA-RoR	PINK1-AS	AK056098	EPB41L4A-AS1	ZFAT-AS1	AK056098	KCNQ1DN	ASFMR1	DMPK	LINC01133	CBR3-AS1	NBAT1	ENST00000513542	HA117	AP5M1	LINC00162	TRAF3IP2-AS1	ESRG	D4Z4	PANDAR	Trpm3	ENSG00000259334.1	GHET1	AC002511.1	SNHG3	HI-LNC25	MIR155HG	SUMO1P3	ENSG00000237548.1	CTBP1-AS	HOST2	BLACAT1	SUMO1P3	TDRG1	ESCCAL-5	PCGEM1
CCND1	CCAT1	HOST2	BCAR4	Trpm3	NRON	MIR31HG	ENSG00000266952.1	XLOC_005912	PINC	NPPA-AS1	SUMO1P3	RNA-a	TARID	CCDC26	PTHLH	NRON	PCAT1	CCAT1	MAP3K14	LINC00271	DLEU2	ENSG00000135253.9	HYMAI	FGF10-AS1	MIR155HG	AC002511.1	UCA1	linc-POU3F3	lncRNA-ATB	MESTIT1	SNHG3	MIR31HG	PISRT1	PCA3	HAR1B	HNF1A-AS1	DLEU1	GDNFOS	LncRNA-LALR1	DAPK1	AC002511.1	EPB41L4A-AS1	RMST	PTCSC3	LINC01133	Yiya	ACTA2-AS1	DISC2	IFNG-AS1
7SK	BDNF-AS1	ATP6V1G2-DDX39B	HCP5	HAR1A	XLOC_000620	ATP6V1G2-DDX39B	NBAT1	ENSG00000230544.1	SNHG11	RP1-179N16.3	TC0101686	LOC728228	HIF1A-AS1	AK056098	RMST	IFNG-AS1	CHRF	Fendrr	AFAP1-AS1	LncRNA-LALR1	MIR31HG	ENSG00000197251.3	FADS1	MYCNOS	IGF2-AS	PRNCR1	PCA3	AK056098	lnc-KCTD6-3	ESCCAL-5	PSORS1C3	PPP3CB	DBE-T	HAR1A	ENSG00000250195.1	FADS1	ENST00000513542	MINA	Yiya	MIR31HG	XLOC_004562	ENSG00000196096.3	AP000688.29	TUSC7	DISC2	HLA-AS1	SNHG4	116HG	AK023948
AIR	MIR31HG	AK056098	Linc00963	PTCSC3	XLOC_005912	C15orf2	IFNG-AS1	ENSG00000240453.1	CTBP1-AS	PINC	HCP5	ASFMR1	LINC01133	7SK	PINC	AK095147	HAR1A	MIR100HG	AP5M1	Yiya	CASC2	DANCR	PCGEM1	SUMO1P3	GDNFOS	SPRY4-IT1	Fendrr	MALAT2	BACE1-AS	AK095147	PAN	FGF10-AS1	D4Z4	NBAT1	Trpm3	TINCR	FADS1	AIR	GHET1	ATP6V1G2-DDX39B	LINC00299	TUSC8	CCND1	TUG1	PTCSC3	TARID	AK095147	AP000688.29	SCHLAP1
51A	PAN	PINK1-AS	TERC	Pex11b	Fendrr	PCA3	PPP3CB	ENSG00000263753.1	lncRNA-MVIH	MYCNOS	LINC00312	7SK	ACTA2-AS1	SCAANT1	PCAT1	ENSG00000233251.3	CRNDE	FGF10-AS1	Fendrr	C15orf2	TC0101686	IFNG-AS1	TC0101686	MESTIT1	LINCMD1	GAS5	DSCAM-AS1	LncRNA-LALR1	DMPK	AP5M1	HIF1A-AS1	PCGEM1	CECR9	TUSC7	PINC	DLEU1	SNHG3	ESCCAL-1	ADAMTS9-AS2	DISC2	GHET1	ESRG	MIR17HG	ESCCAL-1	RUNXOR	EPB41L4A-AS1	AP5M1	AK023948	RUNXOR
TINCR	AP5M1	DBE-T	HLA-AS1	CASC2	FGF10-AS1	AK056098	BOK-AS1	Alg2	KRASP1	PSORS1C3	FGF10-AS1	REST/CoREST-regulated lncRNAs	WT1-AS	AP5M1	AK056098	ENSG00000235285.1	LINC01133	RUNXOR	CCDC26	Linc00963	GDNFOS	DLEU2	MIAT	CHRF	BANCR	NAMA	AC002511.1	LINC00312	LINC01133	HCP5	NBAT1	HAR1A	MIR155HG	MAP3K14	BOK-AS1	ADAMTS9-AS2	IFNG-AS1	IGF2-AS	REST/CoREST-regulated lncRNAs	LINC00312	SCHLAP1	ENSG00000256218.1	CASC2	C1QTNF9B-AS1	TINCR	LINC00271	AK056098	linc-POU3F3	MRAK052686
KCNQ1DN	MYCNOS	D4Z4	TC0101441	HIF1A-AS2	WRAP53	DISC2	HEIH	ENSG00000233154.1	Loc554202	LINCMD1	MIR7-3HG	TARID	U1 spliceosomal lncRNA	CCAT1	LINC00312	HCP5	BOK-AS1	LSINCT5	PPP3CB	TRAF3IP2-AS1	TERC	ENSG00000206129.3	SCAANT1	HCP5	Sox4	HIF1A-AS2	AIR	TDRG1	PINK1-AS	DLEU2	DLEU2	SLC7A2-IT1A/B	WNT4	CASC2	CCDC26	PTHLH	lnc-KCTD6-3	TDRG1	LINC00032	GDNFOS	ENST00000513542	GAPLINC	linc-POU3F3	MIR17HG	BPESC1	RRP1B	NRON	BPESC1	Fendrr
WRAP53	RP4-620F22.3	FADS1	LINC00312	7SL	GDNFOS	NRON	LINC00271	ESCCAL-1	BCAR4	MIR31HG	Linc00963	LINC01133	Scarb2	RNA-a	MIR100HG	DLEU2	GNAS-AS1	UCA1	NPTN-IT1	MIR7-3HG	TDRG1	AFAP1-AS1	CECR3	Linc00963	LOC728228	AFAP1-AS1	IFNG-AS1	ESRG	LOC389023	LINC00312	Loc554202	MIR100HG	LINCMD1	SLC7A2-IT1A/B	DLX6-AS1	SNHG5	HCP5	SCHLAP1	NDM29	C15orf2	IGF2-AS	DANCR	SCHLAP1	TUSC8	TERC	Linc00963	LINC00312	7SK	MIR100HG
THRIL	RP5-843L14.1	Linc00963	BLACAT1	TARID	NBAT1	CCAT2	Alu	ENSG00000203325.3	Linc00963	XLOC_005912	7SL	RP5-843L14.1	TUSC8	BDNF-AS1	C15orf2	SOX2-OT	LINC01262	ATXN8OS	HLA-AS1	MYCNOS	TARID	PCA3	PANDAR	EPB41L4A-AS1	BCAR4	MEG3	AK095147	MIR155HG	WRAP53	REST/CoREST-regulated lncRNAs	MESTIT1	IPW	DSCAM-AS1	PCGEM1	HIF1A-AS1	PTCSC3	PCA3	DLX6-AS1	NBAT1	PCA3	PANDAR	LALR	ESCCAL-5	WNT4	RNase MRP	DNM3OS	EPB41L4A-AS1	lncRNA-MVIH	LINC00162
PINC	HLA-AS1	HEIH	AP5M1	BDNF-AS1	lnc-SCA7	LINC00312	ENSG00000259484.1	PINC	BC040587	HELLPAR	ESCCAL-5	RP4-620F22.3	ATXN8OS	MIR31HG	HI-LNC25	DLX6-AS1	NPTN-IT1	THRIL	NRON	HCP5	HYMAI	HNF1A-AS1	HEIH	NRON	HLA-AS1	WNT4	miR-21	HI-LNC25	DAOA-AS1	AK056098	lnc-SCA7	KCNQ1DN	DISC2	KUCG1	NPPA-AS1	KUCG1	Alg2	PPP3CB	NRON	HCP5	lnc-SCA7	FMR5	PINK1-AS	lnc-ZNF674-1	PINK1-AS	TDRG1	HTTAS	LncRNA-LALR1	BPESC1
ATP6V1G2-DDX39B	ZNFX1-AS1	AP5M1	GHET1	ASFMR1	DMPK	MIR155HG	ENSG00000230133.1	AK294004	DISC2	LINC00162	MESTIT1	IFNG-AS1	Trpm3	CCAT2	Linc00963	DMPK	HNF1A-AS1	BDNF-AS1	PAN	TC0100223	PRNCR1	HAR1B	SNHG3	LDMAR	Loc554202	CTBP1-AS	TINCR	AK294004	GNAS-AS1	BACE1-AS	TUG1	SCHLAP1	LOC389023	ACTA2-AS1	AF086415	Srsf9	lincRNA-RoR	LINC00299	AK294004	AP5M1	LINC01262	ENSG00000250608.1	Trpm3	HNF1A-AS1	MIR155HG	BLACAT1	BACE1-AS	Arid2-IR	7SL
BDNF-AS1	Fendrr	CECR3	AK095147	SNHG5	XIST	HCP5	CRNDE	XLOC_000620	AC002511.1	KUCG1	TARID	PINC	SNHG16	SLC7A2-IT1A/B	THRIL	ENSG00000215374.4	AC002511.1	AK056098	AK095147	BACE1-AS	ENSG00000206129.3	PCNA-AS1	CBR3-AS1	REST/CoREST-regulated lncRNAs	ZNFX1-AS1	LINC00299	THRIL	SNHG4	ESRG	T-UCRs	ENSG00000250608.1	DQ786243	lnc-ZNF674-1	SCAANT1	KCNQ1DN	lincRNA-RoR	MIR7-3HG	ATXN8OS	TC0100223	CCAT2	HEIH	MALAT2	Arid2-IR	SOX2-OT	Trpm3	DLEU2	NPPA-AS1	MIR31HG	RMST
1B FGF-AS	7SK	PTENpg1	HI-LNC25	lnc-ZNF674-1	ACTA2-AS1	AP5M1	DLEU2	XLOC_004122	LINCMD1	Asb3	AP000688.29	Arid2-IR	ZNFX1-AS1	RP4-620F22.3	BC040587	D4Z4	KCNQ1OT1	PDZRN3-AS1	PINC	GAPLINC	PINC	ESCCAL-5	Pex11b	AP000688.29	Scarb2	MALAT1	PVT1	FGF10-AS1	MRAK052686	AK294004	RUNXOR	ZNFX1-AS1	GNAS-AS1	AK056098	ENSG00000237548.1	MRAK052686	SNHG5	SCAANT1	BLACAT1	NRON	MESTIT1	ATXN8OS	MIR31HG	KCNQ1OT1	Fendrr	KRASP1	RP5-833A20.1	MIR17HG	AP000688.29
CCDC26	PRINS	PPP3CB	UBE3A-AS1	CECR3	PSORS1C3	Srsf9	LINC00312	Sema3g	XLOC_004122	BX118339	HNF1A-AS1	KRASP1	LOC728228	RP5-843L14.1	ZFAT-AS1	AFAP1-AS1	NRON	GDNFOS	DAPK1	LALR	GHET1	PCAT1	BANCR	HNF1A-AS1	PSORS1C3	PANDAR	NBAT1	HCP5	UBE3A-AS1	ENSG00000256218.1	Arid2-IR	Srsf9	ZNFX1-AS1	AFAP1-AS1	GDNFOS	LINC01133	UCA1	BCAR4	TC0101686	PTCSC3	DLX6-AS1	ENSG00000259334.1	RNA-a	Chac2	PPP3CB	REST/CoREST-regulated lncRNAs	ZFAT-AS1	CBR3-AS1	HI-LNC25
NRON	CASC2	AK095147	TC0100223	GNAS-AS1	HULC	PTCSC3	ENSG00000229563.1	NPTN-IT1	ZFAT-AS1	DNM3OS	ENST00000480739	PPP3CB	BDNF-AS1	GNAS-AS1	Zim3	PTENpg1	lnc-KCTD6-3	PVT1	CTBP1-AS	ATP6V1G2-DDX39B	PDZRN3-AS1	MIR17HG	DLX6-AS1	MIR155HG	MIAT	ACTA2-AS1	NAMA	TC0100223	anti-NOS2A	ENSG00000233251.3	lnc-KCTD6-3	AK056098	BANCR	RP4-620F22.3	FGF10-AS1	AK294004	HOST2	MKRN3-AS1	MALAT2	NPPA-AS1	KUCG1	SNHG11	PCGEM1	NRON	Scarb2	HOST2	RRP1B	HEIH	GNAS-AS1
Fendrr	AK095147	ZFAT-AS1	MIR100HG	DLX6-AS1	BOK-AS1	HELLPAR	DLX6-AS1	lnc-ZNF674-1	AP000688.29	XLOC_004122	GAPLINC	ENSG00000135253.9	NPPA-AS1	ENST00000480739	AP5M1	DBE-T	AB074278	LINC00162	C15orf2	HYMAI	ENSG00000230133.1	ENSG00000230133.1	ESCCAL-1	MIR7-3HG	AK056098	CASC2	Sox4	AP000688.29	HAR1A	ENSG00000235285.1	AIR	PANDAR	BDNF-AS1	RP5-843L14.1	ENSG00000147753.5	MKRN3-AS1	Arid2-IR	NAMA	ENSG00000147753.5	AK095147	Yiya	ENSG00000230133.1	CBR3-AS1	HI-LNC25	HOTTIP	TCL6	ESRG	Trpm3	WRAP53
HCP5	CTBP1-AS	CASC2	AFAP1-AS1	PCA3	lnc-ZNF674-1	NPTN-IT1	SOX2-OT	ENSG00000249364.1	51A	PTCSC3	EPB41L4A-AS1	PRINS	PANDAR	PAN	linc-POU3F3	WT1-AS	Srsf9	CTBP1-AS	ESCCAL-5	NBAT1	Kcna2-AS	PINK1-AS	Loc554202	HOST2	Trpm3	MIR155HG	HELLPAR	miR-21	KUCG1	ENSG00000196096.3	AK095147	lincRNA-RoR	ENSG00000255471.1	LDMAR	Scarb2	DISC2	Fendrr	MIR100HG	ZFAT-AS1	lnc-SCA7	ATXN8OS	ENSG00000259484.1	AK023948	RNA-a	GHET1	TC0101441	KRASP1	BACE1-AS	CHL1-AS2
7SL	lincRNA-RoR	LINC00312	ESCCAL-5	RP1-179N16.3	C1QTNF9B-AS1	NPPA-AS1	TC0101686	BX118339	MESTIT1	GDNFOS	MIR100HG	ENSG00000264772.1	MIR7-3HG	CTBP1-AS	BCAR4	lncRNA-MVIH	AP000688.29	DSCAM-AS1	MYCNOS	AFAP1-AS1	Arid2-IR	ENSG00000259484.1	RNase MRP	PINK1-AS	C15orf2	U1 spliceosomal lncRNA	RRP1B	MIR100HG	HAR1B	NRON	BOK-AS1	DNM3OS	DGCR5	CCND1	7SL	LINC00271	MIR155HG	DISC2	ENSG00000259334.1	Srsf9	LincRNA-p21	ENSG00000229563.1	BX118339	XLOC_014388	D4Z4	HCP5	LOC389023	PINK1-AS	CBR3-AS1
DLEU1	WRAP53	NRON	AK056098	DGCR5	PANDAR	AC002511.1	TERC	ENSG00000248176.1	CBR3-AS1	LSINCT5	THRIL	MAP3K14	LSINCT5	LINCMD1	GHET1	GHET1	GDNFOS	CHL1-AS2	BLACAT1	LOC728606	REST/CoREST-regulated lncRNAs	lnc-KCTD6-3	CTBP1-AS	FADS1	PAN	XLOC_014388	KCNQ1DN	ESCCAL-5	WNT4	ENSG00000229563.1	CHL1-AS2	FADS1	Sema3g	AP5M1	RMST	SNHG11	TUSC7	HULC	ENSG00000237548.1	BANCR	LINC00032	ENSG00000206129.3	ENST00000480739	LINC00032	CTBP1-AS	GAPLINC	C1QTNF9B-AS1	SCHLAP1	PCNA-AS1
Loc554202	linc-POU3F3	lnc-SCA7	PCNA-AS1	ADAMTS9-AS2	MRAK052686	Zim3	SRA1	ENSG00000232046.1	MKRN3-AS1	TUG1	SNHG4	AIR	GDNFOS	NDM29	ACTA2-AS1	ENSG00000245910.3	linc-POU3F3	GNAS-AS1	ZFAT-AS1	PCNCR1	Yiya	MIR7-3HG	Srsf9	AK023948	CCND1	NRON	MRAK052686	lnc-ZNF674-1	NBAT1	SNHG5	LINC00271	MAP3K14	ENSG00000250195.1	CBR3-AS1	CECR3	BPESC1	GDNFOS	SNHG5	KRASP1	AC002511.1	BDNF-AS1	NRON	7SL	BPESC1	DBE-T	ESCCAL-5	REST/CoREST-regulated lncRNAs	CECR9	PINC
BCAR4	ENST00000480739	BPESC1	MYCNOS	NRON	Pex11b	CCDC26	LINC00299	XLOC_014388	XLOC_014388	Sox4	ATP6V1G2-DDX39B	CCAT1	LINC00299	PISRT1	MYCNOS	ENSG00000237036.3	DBE-T	ADAMTS9-AS2	ZNFX1-AS1	PRINS	HTTAS	HYMAI	IFNG-AS1	HA117	Srsf9	NPTN-IT1	TRAF3IP2-AS1	LALR	ASFMR1	ENSG00000215808.2	ENSG00000147753.5	TUSC8	PTHLH	SCHLAP1	PANDAR	PCAT1	TUG1	WNT4	lnc-ZNF674-1	HELLPAR	BPESC1	HLA-AS1	7SK	PANDAR	AC002511.1	C15orf2	MESTIT1	ASFMR1	CASC2
MESTIT1	HI-LNC25	BANCR	IFNG-AS1	LincRNA-p21	ESRG	AK095147	1B FGF-AS	PANDAR	SNHG3	SNHG3	TDRG1	BCYRN1	AK056098	LINC01133	HNF1A-AS1	HNF1A-AS1	D4Z4	Pex11b	WRAP53	ESCCAL-5	ENSG00000259484.1	THRIL	SCHLAP1	linc-POU3F3	RP5-833A20.1	PCA3	LncRNA-LALR1	NRON	RNA polymerase III-dependent lncRNAs	ENSG00000250608.1	PINC	LINC01133	DMPK	LINC00312	LINC00271	7SL	NBAT1	BDNF-AS1	DAOA-AS1	NPTN-IT1	ADAMTS9-AS2	DAOA-AS1	DANCR	SNHG11	MIR100HG	PRNCR1	TC0101441	PCGEM1	PAN
C15orf2	HYMAI	DQ786243	KCNQ1DN	HELLPAR	IFNG-AS1	BANCR	LOC728228	FMR5	HOTTIP	XLOC_014388	RMST	PCGEM1	CCAT1	AK095147	DAPK1	Yiya	SNHG4	KUCG1	51A	HEIH	ENSG00000197251.3	lnc-SCA7	7SL	RMST	ESCCAL-1	CECR3	CCND1	MESTIT1	Srsf9	ENSG00000259484.1	TUSC7	C15orf2	XLOC_014388	C15orf2	CECR9	PDZRN3-AS1	PAN	SPRY4-IT1	PDZRN3-AS1	CCDC26	Zim3	Yiya	RNA polymerase III-dependent lncRNAs	PCGEM1	ZFAT-AS1	AK056098	CECR3	BX118339	RNase MRP
PTHLH	ESCCAL-5	TERC	lincRNA-RoR	IFNG-AS1	CCDC26	PINC	U1 spliceosomal lncRNA	Chac2	BACE1-AS	Chac2	AK023948	LINC00299	AIR	THRIL	Loc554202	MIR100HG	HLA-AS1	Scarb2	7SK	SUMO1P3	linc-POU3F3	ENSG00000264772.1	GNAS-AS1	IPW	RUNXOR	GAPLINC	CECR3	RMST	THRIL	ENSG00000215374.4	AK294004	lnc-LCE5A-1	PPP3CB	AK095147	Yiya	FGF10-AS1	HULC	SNHG16	TARID	DLEU1	SNHG4	ASFMR1	D4Z4	CBR3-AS1	lnc-SCA7	MALAT2	TRAF3IP2-AS1	HOTTIP	Scarb2
NPTN-IT1	PTHLH	Srsf9	THRIL	GAS5	ENST00000480739	Fendrr	MIR7-3HG	ENSG00000237548.1	lnc-C22orf32-1	LincRNA-p21	TC0101441	DLX6-AS1	Pex11b	linc-POU3F3	AK095147	LINC00299	CHL1-AS2	ACTA2-AS1	Scarb2	lnc-ZNF674-1	ENSG00000266952.1	T-UCRs	ZNFX1-AS1	TC0101441	CHL1-AS2	ATP6V1G2-DDX39B	ACTA2-AS1	Trpm3	DQ786243	ENSG00000266952.1	LOC389023	ASFMR1	ZFAT-AS1	Sox4	SCHLAP1	ENST00000480739	Scarb2	KCNQ1DN	RRP1B	SNHG5	AB074278	CASC2	DBE-T	DQ786243	Zim3	AP5M1	ATP6V1G2-DDX39B	ENST00000480739	HOTTIP
CTBP1-AS	PINC	SNHG5	PRINS	LINC00299	BDNF-AS1	SNHG5	MIR100HG	LINCMD1	LOC389023	DSCAM-AS1	HOTTIP	Pex11b	SNHG4	Fendrr	Srsf9	CBR3-AS1	DNM3OS	TARID	linc-POU3F3	PAN	ENSG00000229563.1	PANDAR	SPRY4-IT1	DBE-T	AP5M1	ESRG	Sema3g	THRIL	Trpm3	ESRG	BCAR4	AP5M1	Chac2	RUNXOR	THRIL	AK023948	LINC00032	FADS1	FMR5	GNAS-AS1	TDRG1	SOX2-OT	WRAP53	FMR6	ATXN8OS	AK095147	IPW	TDRG1	NDM29
CCAT1	Scarb2	MYCNOS	linc-POU3F3	SCAANT1	PISRT1	CCND1	D4Z4	SRA1	C1QTNF9B-AS1	HTTAS	MIR155HG	TDRG1	DSCAM-AS1	ACTA2-AS1	RNA-a	MIR31HG	PSORS1C3	AP5M1	Trpm3	NPPA-AS1	ENSG00000250608.1	CHL1-AS2	CCDC26	D4Z4	HOTTIP	BCAR4	MIR31HG	ENST00000480739	SNHG3	ENSG00000230133.1	LDMAR	RP4-620F22.3	MAP3K14	DAPK1	GHET1	AK095147	MKRN3-AS1	NBAT1	GDNFOS	CCND1	EPB41L4A-AS1	CECR3	PINC	Srsf9	ACTA2-AS1	TC0100223	ESCCAL-5	PINC	FADS1
PCGEM1	PCGEM1	GNAS-AS1	BACE1-AS	lnc-C22orf32-1	DISC2	ZNFX1-AS1	CCAT2	ENSG00000147753.5	ESRG	PPP3CB	AK294004	FADS1	AP5M1	51A	LncRNA-LALR1	PCGEM1	RP4-620F22.3	TUSC8	FGF10-AS1	lnc-KCTD6-3	Loc554202	ENSG00000229563.1	PRINS	BOK-AS1	IFNG-AS1	ENSG00000233154.1	Scarb2	DLEU1	FMR5	NDM29	PPP3CB	RP5-843L14.1	CHL1-AS2	LINC00299	Linc00963	AP5M1	GAS5	lnc-AL355149.1-1	BACE1-AS	NAMA	DMPK	ENSG00000266952.1	PTENpg1	SLC7A2-IT1A/B	CCAT1	C1QTNF9B-AS1	ASFMR1	LINC01133	HAR1B
RUNXOR	Trpm3	MESTIT1	ATP6V1G2-DDX39B	miR-21	PTENpg1	lnc-SCA7	DBE-T	TUSC7	GDNFOS	ENST00000480739	MKRN3-AS1	Loc554202	MEG3	ESCCAL-5	SCAANT1	MIAT	RP5-843L14.1	WRAP53	KCNQ1DN	MESTIT1	PCNCR1	PAN	ENSG00000266952.1	DQ786243	TARID	HOTAIR	IGF2-AS	IFNG-AS1	GAPLINC	ENSG00000197251.3	Sox4	AFAP1-AS1	PCAT1	DLX6-AS1	PCGEM1	linc-POU3F3	HELLPAR	KUCG1	ENSG00000248176.1	PINC	lincRNA-RoR	Alu	HEIH	AFAP1-AS1	MAP3K14	IPW	ENSG00000259484.1	ATXN8OS	T-UCRs
TERC	DQ786243	IPW	SCAANT1	MIAT	EPB41L4A-AS1	NAMA	lnc-KCTD6-3	DSCAM-AS1	Alg2	HI-LNC25	lncRNA-MVIH	BACE1-AS	MIR155HG	HI-LNC25	Fendrr	lncRNA-ATB	Asb3	PTCSC3	lincRNA-RoR	IPW	LOC728606	ENSG00000233251.3	KUCG1	T-UCRs	DANCR	ENSG00000233251.3	KUCG1	HNF1A-AS1	Scarb2	ENSG00000206129.3	AFAP1-AS1	AK095147	SNHG3	TDRG1	DSCAM-AS1	lnc-ZNF674-1	UBE3A-AS1	SNHG11	ENSG00000215374.4	Zim3	SNHG11	TC0101441	Srsf9	BCAR4	NBAT1	NPPA-AS1	AP000688.29	MIR100HG	AK056098
ZNFX1-AS1	TERC	TC0101686	C1QTNF9B-AS1	PDZRN3-AS1	LINC00299	MRAK052686	AIR	ENST00000513542	SNHG4	HLA-AS1	AB074278	SLC7A2-IT1A/B	ZFAT-AS1	WRAP53	ESCCAL-5	SRA1	GAPLINC	lnc-KCTD6-3	BCAR4	UBE3A-AS1	ATXN8OS	ENSG00000235285.1	CHRF	ZNFX1-AS1	RNA-a	ENSG00000235285.1	PDZRN3-AS1	51A	7SL	lnc-ZNF674-1	HLA-AS1	PINC	PINK1-AS	NPTN-IT1	ZNFX1-AS1	AC002511.1	MYCNOS	D4Z4	ENSG00000249364.1	Fendrr	NPTN-IT1	ENSG00000249364.1	MIR100HG	RMST	RP5-833A20.1	LINC00312	ENSG00000266952.1	WRAP53	LINC00312
ENST00000513542	BLACAT1	CBR3-AS1	SUMO1P3	Yiya	MIAT	GNAS-AS1	lncRNA-ATB	PISRT1	RMST	SNHG16	HI-LNC25	TC0101686	ESCCAL-1	T-UCRs	SNHG5	C15orf2	LOC389023	Srsf9	HI-LNC25	SNHG4	BCAR4	ENSG00000266952.1	RRP1B	SNHG5	MYCNOS	ENSG00000232021.2	ENSG00000264772.1	PTCSC3	Alu	IFNG-AS1	ENSG00000229563.1	PDZRN3-AS1	RP1-179N16.3	IFNG-AS1	HEIH	PPP3CB	MIR31HG	DBE-T	51A	THRIL	lnc-KCTD6-3	ENSG00000248176.1	LINC01262	lnc-C22orf32-1	HAR1A	BACE1-AS	ENSG00000230133.1	CASC2	PCAT1
Trpm3	51A	TARID	PAN	MINA	FMR5	DLEU1	Fendrr	KUCG1	NDM29	DISC2	PPP3CB	ENSG00000254154.3	MIR31HG	PCGEM1	7SL	ENSG00000147753.5	XLOC_000620	MIR155HG	Loc554202	WNT4	MKRN3-AS1	ENSG00000250608.1	KRASP1	ESCCAL-5	AK095147	IGF2-AS	Trpm3	NDM29	CCND1	ENSG00000147753.5	ASFMR1	LINC00312	ENSG00000240453.1	Pex11b	MIR31HG	Sox4	CECR9	ZNFX1-AS1	T-UCRs	ZNFX1-AS1	DGCR5	ENSG00000259150.1	SNHG3	CECR3	MIR7-3HG	ASFMR1	ENSG00000229563.1	ESRG	UBE3A-AS1
GNAS-AS1	SCHLAP1	lincRNA-RoR	LOC728606	lnc-AL355149.1-1	IGF2-AS	UBE3A-AS1	ENSG00000250608.1	Asb3	CHL1-AS2	CCAT2	lnc-ZNF674-1	HEIH	DLX6-AS1	CECR3	AB074278	TC0100223	lnc-AL355149.1-1	NPTN-IT1	ENST00000480739	SNHG11	HNF1A-AS1	BX118339	PCAT1	PPP3CB	TINCR	7SL	lincRNA-RoR	DQ786243	GDNFOS	LOC389023	KCNQ1DN	GAPLINC	MIR31HG	PANDAR	BLACAT1	MESTIT1	AK056098	PCNA-AS1	TRAF3IP2-AS1	MRAK052686	NRON	lincRNA-RoR	RP5-843L14.1	PCA3	Sox4	SNHG3	BPESC1	7SL	GHET1
ZFAT-AS1	LINC01133	Yiya	PCNCR1	LINC01133	7SL	THRIL	WNT4	FMR6	GNAS-AS1	XLOC_000620	DBE-T	SCHLAP1	ENSG00000206129.3	TERC	MKRN3-AS1	TDRG1	DISC2	MIR31HG	CHRF	AK294004	LncRNA-LALR1	WRAP53	TUG1	ENST00000480739	Asb3	Loc554202	CASC2	CHL1-AS2	BC040587	IPW	ENSG00000237548.1	PTENpg1	116HG	HEIH	ENSG00000255471.1	AK056098	TERC	Yiya	ENSG00000259150.1	Scarb2	DISC2	TCL6	RP4-620F22.3	lnc-SCA7	lnc-KCTD6-3	PRINS	ENSG00000206129.3	PTENpg1	ASFMR1
Scarb2	KCNQ1OT1	SUMO1P3	ENSG00000259758.1	lincRNA-RoR	SNHG3	Scarb2	THRIL	Sox4	lnc-AL355149.1-1	PCNA-AS1	DLG2AS	CRNDE	BX118339	SCHLAP1	LINC01133	ENSG00000237548.1	SNHG3	SNHG16	LDMAR	7SL	ENSG00000196096.3	CRNDE	LINC00299	BACE1-AS	MEG3	DRAIC	TERC	Scarb2	HTTAS	SCAANT1	ENSG00000197251.3	CBR3-AS1	TC0100223	ATXN8OS	Fendrr	CHL1-AS2	LINC00312	CCDC26	ENSG00000215808.2	LOC728228	Sema3g	CRNDE	TDRG1	Scarb2	KUCG1	ATP6V1G2-DDX39B	IFNG-AS1	SNHG3	Trpm3
CECR3	FGF10-AS1	KCNQ1OT1	Zim3	Sox4	AC002511.1	TINCR	PDZRN3-AS1	SUMO1P3	LINC00162	LINC01133	C1QTNF9B-AS1	ATXN8OS	GNAS-AS1	Srsf9	CHL1-AS2	PCAT29	Linc00963	HLA-AS1	MIR155HG	LINC00312	RRP1B	LALR	SNHG4	GAPLINC	BCYRN1	CCDC26	Alg2	PRNCR1	ENSG00000215374.4	DLG2AS	AP5M1	ZFAT-AS1	LOC728228	Sema3g	PCAT29	CTBP1-AS	HYMAI	RUNXOR	LINC01262	TINCR	HAR1B	BACE1-AS	ACTA2-AS1	Fendrr	C15orf2	GDNFOS	ENSG00000250608.1	RNA-a	BCAR4
SNHG5	LDMAR	HTTAS	CECR3	TUG1	RNase MRP	Alg2	HLA-AS1	ATXN8OS	TDRG1	LOC389023	D4Z4	DAPK1	PDZRN3-AS1	PINC	FGF10-AS1	ATP6V1G2-DDX39B	Alg2	Trpm3	IFNG-AS1	GHET1	ENSG00000256218.1	GHET1	ENSG00000206129.3	TRAF3IP2-AS1	BX118339	HNF1A-AS1	MEG3	HOST2	PTCSC3	ENSG00000237548.1	HYMAI	RUNXOR	ENST00000480739	ASFMR1	ATP6V1G2-DDX39B	LINC00312	Trpm3	ASFMR1	MESTIT1	RUNXOR	MKRN3-AS1	Kcna2-AS	ASFMR1	Zim3	MRAK052686	UBE3A-AS1	AK294004	PANDAR	PANDAR
Srsf9	ACTA2-AS1	MAP3K14	DLG2AS	PCAT29	DLX6-AS1	LOC728228	ENSG00000197251.3	SCHLAP1	Chac2	MAP3K14	lnc-AL355149.1-1	PANDAR	AC006050.3-003	RNA polymerase III-dependent lncRNAs	AFAP1-AS1	CECR3	ENST00000480739	ENST00000480739	lnc-KCTD6-3	SCAANT1	ENSG00000235285.1	ENSG00000215374.4	AIR	SNHG11	SNHG4	lnc-C22orf32-1	BLACAT1	Srsf9	NPPA-AS1	ENSG00000259334.1	ENSG00000259484.1	7SL	BX118339	DLEU1	ENSG00000215808.2	LOC389023	116HG	DLEU1	ENSG00000233251.3	Alg2	LINC00271	Srsf9	CECR9	FMR5	CHRF	AK294004	AK023948	Srsf9	AP5M1
SCHLAP1	BCAR4	DLEU1	LOC389023	AF086415	Asb3	BCAR4	FMR5	PTCSC3	XLOC_005912	lnc-KCTD6-3	SNHG11	BCAR4	TC0101686	BLACAT1	TARID	DSCAM-AS1	SUMO1P3	MIR7-3HG	HELLPAR	DMPK	ENSG00000233251.3	ENSG00000256218.1	Linc00963	BPESC1	LINC00299	ENSG00000215808.2	LINCMD1	AK023948	BPESC1	ASFMR1	MIAT	Pex11b	GDNFOS	PTHLH	ENST00000480739	EPB41L4A-AS1	BCAR4	ADAMTS9-AS2	ENSG00000235285.1	UBE3A-AS1	LINC00162	HCP5	HOTTIP	Trpm3	LINC00162	PCNCR1	lincRNA-RoR	PSORS1C3	Loc554202
linc-POU3F3	LINC00162	AC002511.1	DMPK	HEIH	NAMA	Loc554202	Pex11b	Srsf9	DQ786243	DANCR	PTCSC3	ENSG00000206129.3	HAR1A	CBR3-AS1	CECR3	Pex11b	XLOC_005912	AK095147	CASC2	linc-POU3F3	ENSG00000135253.9	TCL6	BCAR4	NDM29	TUG1	LALR	LINC01133	lnc-C22orf32-1	Fendrr	MIR155HG	BPESC1	MIR155HG	BOK-AS1	HA117	lincRNA-RoR	PISRT1	PINC	MALAT1	SNHG3	BCAR4	CASC2	FMR6	PPP3CB	PCNA-AS1	SUMO1P3	LOC728606	TC0100223	NPPA-AS1	MKRN3-AS1
HI-LNC25	Loc554202	AB074278	lnc-SCA7	CCND1	Zim3	Sema3g	LINC00162	CBR3-AS1	DMPK	GAPLINC	WNT4	MIR155HG	AK095147	PTCSC3	PTCSC3	C1QTNF9B-AS1	THRIL	RP5-843L14.1	PCGEM1	DAPK1	KRASP1	LINC00271	GDNFOS	LALR	ATXN8OS	Trpm3	51A	CECR3	CRNDE	XLOC_004562	EPB41L4A-AS1	ADAMTS9-AS2	NPTN-IT1	PISRT1	ASFMR1	IPW	lnc-LCE5A-1	Linc00963	ATXN8OS	Loc554202	Linc00963	HYMAI	NPPA-AS1	CECR9	DLEU1	IFNG-AS1	ENSG00000197251.3	LINC01262	lnc-LCE5A-1
ESCCAL-5	CHRF	PTCSC3	PINK1-AS	PCGEM1	BPESC1	Sox4	DSCAM-AS1	HIF1A-AS2	AK056098	THRIL	lnc-C22orf32-1	SNHG3	Linc00963	FGF10-AS1	DQ786243	ENSG00000259334.1	PCA3	RP4-620F22.3	PTHLH	PDZRN3-AS1	MALAT2	SCHLAP1	ENSG00000230133.1	AK294004	HYMAI	IFNG-AS1	ZNFX1-AS1	T-UCRs	MYCNOS	Trpm3	FMR5	LOC389023	DAPK1	NAMA	HNF1A-AS1	Trpm3	BX118339	AFAP1-AS1	ESCCAL-5	SCAANT1	TC0101686	ENSG00000241269.1	DQ786243	PINK1-AS	SNHG11	TRAF3IP2-AS1	lnc-SCA7	D4Z4	PPP3CB
AK294004	KUCG1	IFNG-AS1	T-UCRs	ENSG00000206129.3	TC0101441	PCGEM1	AK056098	HAR1A	NAMA	DMPK	GNAS-AS1	RNA polymerase III-dependent lncRNAs	BLACAT1	HYMAI	Sox4	Fendrr	CBR3-AS1	TUSC7	Srsf9	Zim3	ENSG00000264772.1	ENSG00000196096.3	RNA-a	TC0100223	DLX6-AS1	Scarb2	PINC	IPW	U1 spliceosomal lncRNA	Pex11b	AK056098	PTCSC3	BCAR4	BC040587	SNHG3	GAPLINC	CCAT2	ENST00000513542	NPPA-AS1	Sema3g	CHL1-AS2	TC0101686	PAN	BDNF-AS1	Sema3g	ESRG	ENSG00000256218.1	DBE-T	MAP3K14
HYMAI	NDM29	Pex11b	BPESC1	NAMA	SUMO1P3	linc-POU3F3	AP5M1	CCDC26	AP5M1	CHL1-AS2	DLEU1	ACTA2-AS1	KUCG1	Arid2-IR	Scarb2	ENSG00000249364.1	PINK1-AS	LINC00299	TERC	AK056098	1B FGF-AS	PRINS	Yiya	Fendrr	WRAP53	lncRNA-ATB	SNHG5	XLOC_004562	1B FGF-AS	CECR3	KUCG1	SNHG11	ENSG00000231185.2	LINCMD1	ENSG00000215374.4	Fendrr	ESCCAL-5	AK095147	ENSG00000203325.3	Sox4	MYCNOS	ENSG00000135253.9	BCAR4	RNA polymerase III-dependent lncRNAs	IPW	DANCR	ENSG00000196096.3	PPP3CB	ENSG00000135253.9
PAN	Srsf9	HOTTIP	ENSG00000254154.3	ENSG00000230133.1	AK023948	Trpm3	HAR1B	XIST	THRIL	Srsf9	NDM29	ENSG00000266952.1	GAS5	Scarb2	TC0101686	LALR	PTHLH	RP5-833A20.1	LINC01133	AP5M1	ENSG00000215808.2	NDM29	HLA-AS1	Zim3	KCNQ1DN	WRAP53	BDNF-AS1	Pex11b	ENSG00000233251.3	Scarb2	HAR1B	miR-21	PCA3	BX118339	ADAMTS9-AS2	Yiya	Loc554202	Sema3g	HLA-AS1	linc-POU3F3	CBR3-AS1	IFNG-AS1	HAR1B	Loc554202	DAPK1	7SL	HNF1A-AS1	BCAR4	Linc00963
Sox4	ASFMR1	ESCCAL-1	DAPK1	GHET1	MIR100HG	SCHLAP1	RNA polymerase III-dependent lncRNAs	HA117	ENST00000513542	PANDAR	IPW	ENST00000480739	FGF10-AS1	Trpm3	CASC2	ENSG00000248176.1	LINCMD1	LOC389023	SCHLAP1	AK095147	ENSG00000215374.4	AB074278	ENSG00000259484.1	MAP3K14	TUSC8	UCHL1-AS	ADAMTS9-AS2	Fendrr	ENSG00000235285.1	ENSG00000264772.1	MIR31HG	CASC2	ENSG00000263753.1	HOTTIP	CCAT2	ESCCAL-5	DANCR	LSINCT5	WNT4	PCGEM1	MAP3K14	KCNQ1DN	SLC7A2-IT1A/B	UCHL1-AS	C1QTNF9B-AS1	CECR3	miR-21	Loc554202	D4Z4
MRAK052686	MIR155HG	linc-POU3F3	IPW	Sema3g	CASC2	RUNXOR	BANCR	SLC7A2-IT1A/B	ENST00000480739	AK023948	Trpm3	HAR1B	ENSG00000266952.1	LDMAR	Sema3g	SCHLAP1	DGCR5	DLX6-AS1	PRINS	LINC00162	7SL	PCGEM1	ENSG00000229563.1	lnc-SCA7	SNHG11	1B FGF-AS	GAS5	LOC728606	EPB41L4A-AS1	FGF10-AS1	ENSG00000230133.1	Loc554202	BC040587	Linc00963	HCP5	Scarb2	AP5M1	IPW	ENSG00000196096.3	LINC01133	DNM3OS	LINC01262	TERC	AK294004	DANCR	ENSG00000197251.3	FGF10-AS1	Linc00963	DBE-T
lnc-AL355149.1-1	PTCSC3	ASFMR1	SNHG11	ENSG00000259484.1	PPP3CB	51A	MIR31HG	TUG1	AK095147	WNT4	DMPK	BX118339	CHL1-AS2	Sox4	TRAF3IP2-AS1	ENSG00000232046.1	HI-LNC25	ESCCAL-1	lnc-LCE5A-1	PINK1-AS	PINK1-AS	AP000688.29	MIR155HG	ATP6V1G2-DDX39B	PDZRN3-AS1	SRA1	SNHG16	PCNCR1	LOC728606	THRIL	DBE-T	PRINS	ATP6V1G2-DDX39B	KCNQ1DN	DAOA-AS1	lnc-SCA7	SCHLAP1	AP5M1	lnc-C22orf32-1	MYCNOS	SPRY4-IT1	ATP6V1G2-DDX39B	LINC01133	CHRF	ESCCAL-1	ENSG00000233251.3	PRNCR1	RP5-843L14.1	PRINS
lnc-ZNF674-1	HULC	miR-21	HTTAS	ENSG00000266952.1	MIR17HG	MYCNOS	BCYRN1	HOST2	CECR3	LINC01262	LINC01133	D4Z4	SNHG11	Sema3g	ASFMR1	ENST00000480739	MIR7-3HG	PCGEM1	KUCG1	ESRG	EPB41L4A-AS1	LINC01262	ZFAT-AS1	HI-LNC25	lnc-ZNF674-1	HOTTIP	PISRT1	MKRN3-AS1	CHL1-AS2	miR-21	MYCNOS	lncRNA-MVIH	ENSG00000215231.3	LINC00162	PCAT1	HI-LNC25	AK294004	Sox4	FMR6	SCHLAP1	CRNDE	ENSG00000203325.3	Linc00963	SNHG16	Yiya	ENSG00000235285.1	Pex11b	RP4-620F22.3	ENSG00000264772.1
LncRNA-LALR1	ENSG00000264772.1	ACTA2-AS1	Fendrr	Alg2	LINC00271	CTBP1-AS	lncRNA-MVIH	ENSG00000215374.4	UCHL1-AS	SPRY4-IT1	LncRNA-LALR1	DBE-T	ENST00000480739	DQ786243	lincRNA-RoR	BOK-AS1	ATP6V1G2-DDX39B	BLACAT1	AC002511.1	HI-LNC25	ENST00000480739	MIR31HG	ENSG00000264772.1	Pex11b	PCGEM1	Pex11b	ENSG00000135253.9	LOC389023	PCNCR1	ATXN8OS	ENSG00000259334.1	Linc00963	DANCR	TC0101686	ENSG00000256218.1	Sema3g	AK095147	TUSC8	ENSG00000226496.1	Trpm3	IPW	DLEU2	MAP3K14	SCAANT1	KCNQ1OT1	HYMAI	ENST00000480739	PRINS	ENST00000480739
Alg2	RRP1B	CTBP1-AS	AK023948	TERC	ADAMTS9-AS2	SCAANT1	DQ786243	PCGEM1	Pex11b	lncRNA-MVIH	lincRNA-RoR	LINC00312	ENSG00000230133.1	BCAR4	Trpm3	RMST	DANCR	LOC728228	HULC	HNF1A-AS1	IFNG-AS1	AK023948	RUNXOR	DLEU1	XLOC_004122	PCNA-AS1	SNHG11	ENSG00000196096.3	ACTA2-AS1	lincRNA-RoR	AK023948	ESCCAL-1	PINC	PAN	AK095147	DBE-T	NPTN-IT1	TC0101686	ENSG00000256218.1	PISRT1	7SL	GDNFOS	Loc554202	ENSG00000232956.3	NAMA	lincRNA-RoR	ENSG00000235285.1	DQ786243	DQ786243
lnc-C22orf32-1	PISRT1	LINC01133	ENSG00000264772.1	Linc00963	TERC	LINCMD1	AK095147	CHRF	T-UCRs	HAR1A	ENST00000513542	ADAMTS9-AS2	7SL	HULC	RP4-620F22.3	HEIH	Yiya	LINCMD1	DLEU1	PSORS1C3	SUMO1P3	SCAANT1	Sox4	THRIL	LINC01262	ENSG00000215231.3	ESCCAL-1	ENSG00000256218.1	HYMAI	HLA-AS1	D4Z4	DAPK1	IPW	lnc-KCTD6-3	ENSG00000235285.1	D4Z4	SNHG11	AK056098	ENSG00000241269.1	CTBP1-AS	HAR1A	LOC389023	PSORS1C3	ENSG00000226496.1	PISRT1	ENSG00000250608.1	ENSG00000233251.3	LOC389023	CECR9
Sema3g	UBE3A-AS1	SCAANT1	Trpm3	ENSG00000229563.1	ENSG00000147753.5	CECR3	CHL1-AS2	SNHG4	AF086415	DAPK1	Scarb2	CECR9	lncRNA-MVIH	KCNQ1OT1	CBR3-AS1	ENSG00000263753.1	CECR3	ENSG00000206129.3	ASFMR1	KUCG1	BACE1-AS	FMR5	HULC	lnc-ZNF674-1	RP5-843L14.1	ENSG00000263753.1	Loc554202	LINC01133	SNHG4	Fendrr	ENSG00000266952.1	7SK	AK023948	TERC	ENSG00000233251.3	SNHG4	MINA	XLOC_004122	LOC389023	CECR3	PDZRN3-AS1	ENSG00000231133.1	ATXN8OS	C15orf2	IFNG-AS1	ENSG00000230133.1	Fendrr	SLC7A2-IT1A/B	Arid2-IR
AF086415	ZFAT-AS1	LINC00299	RMST	PCAT1	SCAANT1	KUCG1	UBE3A-AS1	WRAP53	XLOC_000620	116HG	Fendrr	DQ786243	RP5-833A20.1	ASFMR1	UBE3A-AS1	ATXN8OS	FMR6	KCNQ1DN	Sox4	SNHG3	C1QTNF9B-AS1	Fendrr	LINC00162	PRNCR1	RP4-620F22.3	THRIL	ASFMR1	ENSG00000215808.2	CASC2	ENSG00000135253.9	CCAT1	BCAR4	DNM3OS	ADAMTS9-AS2	ENSG00000196096.3	Linc00963	PCGEM1	LOC728228	DQ786243	LINCMD1	PCAT1	ENSG00000226496.1	lncRNA-MVIH	51A	SCAANT1	lnc-ZNF674-1	SNHG5	T-UCRs	TERC
ASFMR1	ENSG00000135253.9	7SL	ASFMR1	HIF1A-AS1	RNA-a	ASFMR1	HIF1A-AS1	MIR155HG	ATP6V1G2-DDX39B	BDNF-AS1	RP5-833A20.1	ENSG00000230133.1	CCAT2	NAMA	CHRF	ENSG00000259150.1	PPP3CB	DLEU1	RRP1B	lnc-C22orf32-1	PRINS	ENSG00000254154.3	CCND1	ASFMR1	SLC7A2-IT1A/B	ENSG00000256218.1	CCAT2	ENSG00000233251.3	Yiya	AP000688.29	DQ786243	ENSG00000206129.3	XLOC_004122	TARID	AP000688.29	PINK1-AS	ACTA2-AS1	SLC7A2-IT1A/B	AF086415	51A	ENSG00000215808.2	HNF1A-AS1	ZFAT-AS1	DBE-T	TC0101686	ENSG00000206129.3	NDM29	ENSG00000206129.3	RRP1B
PRINS	IFNG-AS1	DLX6-AS1	WNT4	HOTTIP	linc-POU3F3	ESCCAL-5	AP000688.29	MIR31HG	PRINS	MESTIT1	BPESC1	LOC389023	ENSG00000259484.1	Loc554202	RP5-843L14.1	ENSG00000233154.1	Trpm3	SCHLAP1	HYMAI	ADAMTS9-AS2	116HG	U1 spliceosomal lncRNA	LINCMD1	LINC00299	lnc-C22orf32-1	TINCR	lnc-KCTD6-3	ENSG00000235285.1	ENSG00000256218.1	DLX6-AS1	MIR100HG	DANCR	Loc554202	XLOC_004562	HIF1A-AS2	CRNDE	51A	PCA3	ENSG00000249772.1	ASFMR1	TARID	Trpm3	ESRG	ENSG00000249772.1	LINCMD1	ENSG00000229563.1	ENSG00000215808.2	FGF10-AS1	TARID
MYCNOS	CBR3-AS1	PCNA-AS1	HNF1A-AS1	NPTN-IT1	XLOC_004122	PISRT1	RMST	XLOC_004562	Fendrr	IPW	Srsf9	KUCG1	DLEU1	CHRF	RRP1B	ENSG00000249772.1	HCP5	XLOC_004562	KCNQ1OT1	MKRN3-AS1	lincRNA-RoR	ENSG00000215808.2	BX118339	MALAT2	TC0101686	BC040587	BCAR4	ATXN8OS	ENSG00000197251.3	LINC00299	HTTAS	ENSG00000230133.1	ATXN8OS	SPRY4-IT1	NRON	LINC01262	LSINCT5	C15orf2	CHL1-AS2	CCAT1	DANCR	Scarb2	PCNA-AS1	ENSG00000230544.1	MESTIT1	DMPK	Zim3	PAN	AK095147
PTCSC3	lnc-KCTD6-3	Sox4	CHL1-AS2	TINCR	D4Z4	HAR1B	ENSG00000196096.3	NEAT1	LINC00312	FMR6	FADS1	LIPCAR	BANCR	LINC00162	116HG	CCDC26	AK095147	LINC01262	SNHG5	LINC01262	CHRF	TRAF3IP2-AS1	ATXN8OS	Scarb2	XLOC_000620	KCNQ1OT1	HEIH	PPP3CB	TC0101441	ENSG00000254154.3	Yiya	Sox4	CBR3-AS1	AC002511.1	NBAT1	HEIH	lnc-ZNF674-1	MRAK052686	ENSG00000231133.1	KUCG1	BX118339	ENSG00000232046.1	KUCG1	D4Z4	ENST00000513542	ENSG00000259484.1	linc-POU3F3	ENSG00000197251.3	lnc-KCTD6-3
CASC2	RNA polymerase III-dependent lncRNAs	ENSG00000197251.3	AK294004	XLOC_004562	DBE-T	CCAT1	Scarb2	GDNFOS	Zim3	TUSC8	IFNG-AS1	Linc00963	LINC00162	HAR1B	SUMO1P3	ENSG00000240453.1	CCAT2	BC040587	Sema3g	GDNFOS	MIR100HG	BPESC1	PTCSC3	DAPK1	PTHLH	RMST	Pex11b	ENSG00000250608.1	RMST	AK023948	SNHG5	ENSG00000266952.1	LINC00312	DANCR	AP5M1	C1QTNF9B-AS1	LINC01262	GHET1	PAN	miR-21	TC0101441	TARID	PANDAR	WT1-AS	AK056098	HNF1A-AS1	HLA-AS1	Alu	RP5-843L14.1
RP1-179N16.3	LINCMD1	ATXN8OS	MAP3K14	CCAT1	ENST00000513542	LINC01133	Trpm3	AB074278	lnc-KCTD6-3	BANCR	lncRNA-ATB	WRAP53	lnc-KCTD6-3	MKRN3-AS1	lncRNA-ATB	AB074278	FMR5	GAS5	PTCSC3	DANCR	BPESC1	ENSG00000147753.5	RP4-620F22.3	IFNG-AS1	MINA	ENSG00000196096.3	ATXN8OS	GNAS-AS1	PRINS	ENSG00000249364.1	DANCR	ENSG00000229563.1	LINC00162	Yiya	TC0101686	NAMA	BANCR	LINC01262	Arid2-IR	ESCCAL-5	lnc-C22orf32-1	WNT4	FADS1	AP000688.29	lincRNA-RoR	ENSG00000196096.3	Scarb2	PCNA-AS1	RP4-620F22.3
lincRNA-RoR	Arid2-IR	TDRG1	BX118339	C15orf2	ENSG00000259334.1	lincRNA-RoR	ENSG00000256218.1	HEIH	LINC01133	UCHL1-AS	Sox4	TINCR	LOC389023	ENSG00000264772.1	51A	ENSG00000232021.2	MIR100HG	Sox4	GHET1	MAP3K14	AK023948	Kcna2-AS	RP5-843L14.1	Trpm3	TERC	MIAT	AK294004	7SL	FGF10-AS1	PTCSC3	LINC00162	ENSG00000259484.1	Zim3	CTBP1-AS	ENSG00000250608.1	Zim3	ATXN8OS	MAP3K14	MKRN3-AS1	AK294004	ENSG00000256218.1	ENSG00000264772.1	GDNFOS	lnc-LCE5A-1	CHL1-AS2	MKRN3-AS1	PPP3CB	CRNDE	ENSG00000206129.3
AFAP1-AS1	KRASP1	AK294004	HYMAI	ATXN8OS	FADS1	miR-21	LINC01133	ENSG00000233251.3	DANCR	RUNXOR	HLA-AS1	ENSG00000259484.1	ENSG00000229563.1	ZFAT-AS1	MRAK052686	ENSG00000250195.1	AP5M1	Linc00963	HA117	BPESC1	PAN	TERC	ENSG00000135253.9	ENSG00000259484.1	BDNF-AS1	NPPA-AS1	LINC00162	LINC00299	XLOC_004562	Srsf9	C15orf2	BC040587	CCND1	ESCCAL-5	WT1-AS	lnc-KCTD6-3	ASFMR1	MIAT	lnc-AL355149.1-1	lincRNA-RoR	BANCR	PTCSC3	LIPCAR	PTENpg1	AK095147	ENSG00000215374.4	THRIL	GHET1	RNA-a
IFNG-AS1	KCNQ1DN	ENSG00000206129.3	Scarb2	PANDAR	AK095147	HOTTIP	ESCCAL-1	ENSG00000235285.1	PPP3CB	CASC2	CHRF	Srsf9	Srsf9	HOTTIP	PAN	ENSG00000230544.1	51A	TC0101686	ACTA2-AS1	lnc-SCA7	ZFAT-AS1	Scarb2	ENSG00000250608.1	CECR3	LOC389023	C15orf2	CHL1-AS2	ENSG00000229563.1	ENSG00000147753.5	ENST00000480739	AC002511.1	KUCG1	anti-NOS2A	BANCR	WRAP53	WNT4	LIPCAR	RP5-843L14.1	SNHG5	HAR1B	CCND1	SNHG3	GHET1	HCP5	AP5M1	ENSG00000256218.1	Trpm3	MAP3K14	RNA polymerase III-dependent lncRNAs
HLA-AS1	LINC00271	DAPK1	DANCR	MKRN3-AS1	ENSG00000237548.1	AK294004	MRAK052686	BLACAT1	Sema3g	ESCCAL-1	AF086415	PTHLH	Alu	PSORS1C3	HOTTIP	ENSG00000226496.1	AK023948	AC002511.1	CECR9	CCDC26	TC0100223	PSORS1C3	ACTA2-AS1	CASC2	CCAT1	FGF10-AS1	MINA	REST/CoREST-regulated lncRNAs	ENSG00000215808.2	HNF1A-AS1	HULC	ENSG00000197251.3	AK056098	SNHG5	AK056098	TC0101686	WNT4	RP4-620F22.3	ENSG00000232956.3	NDM29	ENSG00000196096.3	LINC00032	PISRT1	ENSG00000231133.1	TARID	ENSG00000215808.2	LOC728606	MIR7-3HG	116HG
miR-21	Sox4	HELLPAR	ENSG00000266952.1	ENSG00000197251.3	Linc00963	Linc00963	FGF10-AS1	ENSG00000215808.2	BX118339	RP5-833A20.1	miR-21	AK056098	BACE1-AS	Alg2	AC002511.1	ENSG00000203325.3	ATXN8OS	lnc-LCE5A-1	LOC389023	Fendrr	PPP3CB	ENST00000480739	LDMAR	DMPK	Pex11b	DGCR5	DLX6-AS1	DBE-T	PSORS1C3	ENSG00000248176.1	lnc-ZNF674-1	PAN	KCNQ1OT1	Alg2	TUSC7	TC0101441	NDM29	RNA-a	ENSG00000250608.1	HOTTIP	SCAANT1	ENSG00000249772.1	CRNDE	ENSG00000241269.1	PSORS1C3	Scarb2	PCNCR1	Pex11b	lncRNA-MVIH
TARID	T-UCRs	ENST00000513542	PPP3CB	51A	ENSG00000215374.4	ACTA2-AS1	ENSG00000215808.2	Yiya	lnc-SCA7	Trpm3	CECR3	AP5M1	PSORS1C3	ENSG00000135253.9	HLA-AS1	ENSG00000232956.3	AK056098	AIR	LINC00271	CECR3	MYCNOS	RMST	lnc-KCTD6-3	DLX6-AS1	XLOC_005912	Fendrr	IPW	D4Z4	ENSG00000196096.3	Zim3	7SL	PTHLH	ENSG00000232021.2	LINC01262	CASC2	HLA-AS1	HAR1A	Arid2-IR	ENSG00000230544.1	Linc00963	ENSG00000250608.1	THRIL	FGF10-AS1	CCAT2	CCND1	THRIL	ENSG00000215374.4	HAR1B	SLC7A2-IT1A/B
NAMA	Sema3g	DNM3OS	TDRG1	SCHLAP1	AP5M1	NDM29	lnc-LCE5A-1	CCND1	ASFMR1	ATP6V1G2-DDX39B	Zim3	BLACAT1	WNT4	MIR155HG	lncRNA-MVIH	ENSG00000241269.1	CCND1	RNA-a	LINCMD1	lincRNA-RoR	T-UCRs	Zim3	SLC7A2-IT1A/B	ENSG00000206129.3	RRP1B	Yiya	LINC00299	ENSG00000215374.4	MESTIT1	ATP6V1G2-DDX39B	KCNQ1OT1	TDRG1	AK294004	miR-21	AK023948	MAP3K14	AC006050.3-003	MIR7-3HG	ENSG00000232046.1	ACTA2-AS1	RNase MRP	ENSG00000230544.1	PTCSC3	ESRG	HAR1B	ENSG00000266952.1	RMST	KUCG1	TC0101686
RRP1B	ENSG00000254154.3	ENSG00000230133.1	GAPLINC	7SK	ENSG00000249364.1	PANDAR	ENSG00000215374.4	RNA-a	MALAT2	Fendrr	Sema3g	PTCSC3	ENSG00000197251.3	RRP1B	PISRT1	ENSG00000215231.3	Scarb2	CCDC26	DANCR	ATXN8OS	WNT4	RUNXOR	UBE3A-AS1	ENSG00000266952.1	XLOC_014388	ENSG00000240453.1	GNAS-AS1	DLX6-AS1	ENSG00000237548.1	LncRNA-LALR1	Zim3	ENSG00000250608.1	AP5M1	PCAT1	LINC00032	PSORS1C3	RNA polymerase III-dependent lncRNAs	ENSG00000255471.1	GNAS-AS1	lnc-ZNF674-1	PISRT1	ENSG00000232956.3	MIR7-3HG	ENSG00000259150.1	HELLPAR	Fendrr	lnc-ZNF674-1	GDNFOS	HYMAI
AB074278	CHL1-AS2	RNase MRP	ENSG00000206129.3	PAN	RP5-833A20.1	PCNA-AS1	LALR	PCAT1	PISRT1	Scarb2	NAMA	FGF10-AS1	PINC	116HG	KUCG1	HAR1B	ENSG00000249364.1	MYCNOS	ENSG00000264772.1	Scarb2	ENSG00000254154.3	ENSG00000237548.1	PTHLH	SCAANT1	HAR1A	LINCMD1	CCAT1	ENSG00000197251.3	Zim3	PPP3CB	CHRF	PSORS1C3	lnc-KCTD6-3	HOST2	ENSG00000229563.1	TARID	TUSC8	ENSG00000231185.2	LINC01133	lnc-AL355149.1-1	HTTAS	NPPA-AS1	PRINS	PINC	ASFMR1	PSORS1C3	DMPK	FADS1	ENSG00000230133.1
LIPCAR	GHET1	ENSG00000259484.1	ENSG00000135253.9	ZNFX1-AS1	AK056098	lnc-ZNF674-1	ENST00000480739	LDMAR	AK023948	BOK-AS1	CHL1-AS2	ENSG00000229563.1	RP4-620F22.3	lnc-KCTD6-3	GNAS-AS1	PANDAR	DMPK	PINC	AK294004	Trpm3	AK056098	PINC	LOC728228	ENSG00000230133.1	SCHLAP1	GHET1	HAR1A	lnc-AL355149.1-1	ENSG00000229563.1	RMST	HA117	PISRT1	AK095147	HLA-AS1	Zim3	RNA-a	BDNF-AS1	RNA polymerase III-dependent lncRNAs	ENSG00000232021.2	PCNA-AS1	PTENpg1	RMST	Sema3g	NBAT1	Alg2	RP5-833A20.1	CHL1-AS2	ENSG00000230133.1	FGF10-AS1
ACTA2-AS1	NAMA	ENSG00000229563.1	AP000688.29	CCDC26	RUNXOR	HEIH	GNAS-AS1	lnc-LCE5A-1	Asb3	ENSG00000232956.3	Pex11b	PCAT1	MYCNOS	LINC00271	MIR155HG	ENSG00000255471.1	LINC00312	HAR1A	ENSG00000135253.9	RMST	DBE-T	PDZRN3-AS1	7SK	ENSG00000229563.1	ADAMTS9-AS2	BCYRN1	NPTN-IT1	ATP6V1G2-DDX39B	Pex11b	BPESC1	SPRY4-IT1	CTBP1-AS	RP5-833A20.1	MKRN3-AS1	PPP3CB	MIR100HG	PRINS	LINC00312	AK095147	lnc-C22orf32-1	ASFMR1	Fendrr	LOC389023	ATXN8OS	LINC00312	PDZRN3-AS1	HI-LNC25	PTCSC3	DANCR
KUCG1	HOTTIP	CRNDE	ENSG00000230133.1	ENSG00000250608.1	Yiya	ATXN8OS	PANDAR	T-UCRs	Scarb2	TC0101441	AC002511.1	KCNQ1DN	HELLPAR	KRASP1	BOK-AS1	THRIL	ENSG00000259150.1	PISRT1	TARID	T-UCRs	D4Z4	Pex11b	Sema3g	C15orf2	CTBP1-AS	ENST00000480739	lnc-ZNF674-1	ASFMR1	ENST00000480739	C15orf2	Asb3	XLOC_004562	FMR6	ENSG00000206129.3	GAS5	MIR7-3HG	AF086415	PAN	ENSG00000233154.1	PANDAR	MIR7-3HG	LINC01133	Sox4	ENSG00000249364.1	LINC01262	BPESC1	XLOC_004562	LIPCAR	DAPK1
LINC01133	HELLPAR	EPB41L4A-AS1	ENSG00000229563.1	HYMAI	LINCMD1	lnc-AL355149.1-1	SNHG11	LINC00032	ENSG00000263753.1	Zim3	KUCG1	UBE3A-AS1	RP5-843L14.1	IFNG-AS1	IFNG-AS1	ENSG00000231133.1	WNT4	CCAT2	LIPCAR	CHL1-AS2	ENSG00000147753.5	C1QTNF9B-AS1	ENSG00000197251.3	lincRNA-RoR	SPRY4-IT1	MIR100HG	CCDC26	ENSG00000259484.1	LOC728228	FMR5	PRINS	UBE3A-AS1	LINC01133	SNHG11	ENSG00000197251.3	LINC00299	LOC728228	XLOC_014388	AP5M1	HLA-AS1	ENSG00000259484.1	LINC00162	Pex11b	LSINCT5	MYCNOS	Trpm3	ATXN8OS	ENSG00000259484.1	ENSG00000259484.1
KRASP1	HA117	ENSG00000266952.1	lnc-ZNF674-1	XIST	ENSG00000233251.3	IFNG-AS1	Yiya	lncRNA-ATB	ENSG00000232956.3	FMR5	DQ786243	BOK-AS1	Sox4	ENSG00000254154.3	TDRG1	FGF10-AS1	ENSG00000259334.1	SLC7A2-IT1A/B	CBR3-AS1	ENSG00000254154.3	LINC01133	D4Z4	XLOC_004562	RNA-a	NPTN-IT1	ASFMR1	MYCNOS	ENSG00000230133.1	ENSG00000250608.1	LINC01133	ZFAT-AS1	LDMAR	ENSG00000233154.1	HAR1B	7SK	Pex11b	WRAP53	XLOC_005912	ENSG00000197251.3	IFNG-AS1	LOC728228	ENSG00000254154.3	MIR155HG	MIR155HG	MKRN3-AS1	FMR5	DBE-T	NDM29	ENSG00000266952.1
GHET1	TARID	C15orf2	ENSG00000259484.1	ESCCAL-1	ENSG00000235285.1	lnc-C22orf32-1	FMR6	SNHG3	KUCG1	CCDC26	DLX6-AS1	TUSC8	1B FGF-AS	KCNQ1DN	Yiya	Alu	XLOC_004122	WNT4	NAMA	PPP3CB	LINC01262	DBE-T	PISRT1	Srsf9	linc-POU3F3	AP000688.29	SPRY4-IT1	TRAF3IP2-AS1	AK023948	lnc-SCA7	ENSG00000206129.3	LINC00299	Fendrr	ENSG00000229563.1	ENSG00000259484.1	CASC2	FMR5	PDZRN3-AS1	HCP5	AF086415	ENSG00000235285.1	PAN	ENSG00000206129.3	ENSG00000232046.1	UBE3A-AS1	AK023948	Srsf9	ENSG00000135253.9	BOK-AS1
LINCMD1	DLEU1	XLOC_004562	7SL	CTBP1-AS	ENSG00000215808.2	LIPCAR	UCHL1-AS	lncRNA-MVIH	lnc-ZNF674-1	ATXN8OS	MAP3K14	LINC01262	LALR	LINC01262	KRASP1	ZNFX1-AS1	NBAT1	ENSG00000230133.1	NDM29	lnc-AL355149.1-1	DMPK	SNHG3	MKRN3-AS1	GNAS-AS1	HTTAS	MINA	BANCR	ENSG00000266952.1	TC0101686	CHL1-AS2	DLEU1	CCDC26	PTCSC3	ENSG00000230133.1	MESTIT1	XLOC_004562	SPRY4-IT1	CRNDE	XLOC_004562	RP1-179N16.3	ENSG00000233251.3	lnc-KCTD6-3	ENSG00000197251.3	lnc-AL355149.1-1	BOK-AS1	WNT4	PINK1-AS	BOK-AS1	KRASP1
NDM29	lnc-LCE5A-1	LIPCAR	ENSG00000250608.1	RRP1B	HAR1A	HLA-AS1	TUSC7	DGCR5	Trpm3	DAOA-AS1	PINK1-AS	TUSC7	UCHL1-AS	GHET1	NAMA	ENSG00000231185.2	LINC00162	BANCR	Alg2	FADS1	Fendrr	1B FGF-AS	MYCNOS	RP5-833A20.1	ASFMR1	HYMAI	XLOC_004562	FADS1	ENSG00000259334.1	MIR100HG	MIR7-3HG	Sema3g	SCHLAP1	ENST00000513542	ENSG00000230133.1	DANCR	PVT1	BACE1-AS	ENSG00000229563.1	GHET1	XLOC_000620	FGF10-AS1	BOK-AS1	BLACAT1	KCNQ1DN	PINK1-AS	D4Z4	HYMAI	ENSG00000197251.3
116HG	AC002511.1	MRAK052686	DBE-T	KUCG1	IPW	GHET1	ACTA2-AS1	ENSG00000196096.3	lincRNA-RoR	TDRG1	PISRT1	AK095147	PCGEM1	AC002511.1	SLC7A2-IT1A/B	HULC	ENSG00000248176.1	ENSG00000266952.1	PISRT1	THRIL	FMR5	SUMO1P3	RP5-833A20.1	ENSG00000250608.1	TRAF3IP2-AS1	lncRNA-MVIH	LOC389023	CHRF	ZFAT-AS1	HYMAI	SCAANT1	SNHG5	ENSG00000232956.3	AK294004	SRA1	lnc-C22orf32-1	lnc-AL355149.1-1	ENSG00000250195.1	AK056098	HEIH	CCAT1	XLOC_004562	T-UCRs	Arid2-IR	PTHLH	ENSG00000135253.9	C15orf2	AC006050.3-003	Srsf9
LINC00271	AK294004	ENSG00000250608.1	D4Z4	SNHG11	PINK1-AS	RP1-179N16.3	ENSG00000233251.3	IFNG-AS1	lncRNA-ATB	PTHLH	LINC00299	GDNFOS	XLOC_004562	AK294004	Alg2	BANCR	MAP3K14	HA117	HAR1B	PISRT1	BX118339	RNase MRP	ENSG00000254154.3	lnc-C22orf32-1	116HG	LINC00271	GHET1	Sox4	RUNXOR	ENSG00000259150.1	DMPK	TERC	Sox4	PDZRN3-AS1	MIR100HG	IFNG-AS1	SNHG4	PCAT1	ENSG00000215231.3	Pex11b	NAMA	7SL	AC002511.1	KCNQ1DN	EPB41L4A-AS1	ENST00000480739	LINC00299	ENSG00000229563.1	ENSG00000254154.3
PCNA-AS1	HAR1B	DANCR	FADS1	116HG	ENSG00000248176.1	PRINS	ENSG00000235285.1	ENSG00000256218.1	LINC00299	ENSG00000249772.1	RRP1B	ENSG00000250608.1	ENSG00000250608.1	TARID	LDMAR	AP000688.29	TC0101686	SPRY4-IT1	KRASP1	ENSG00000259758.1	AP5M1	ENSG00000259334.1	GHET1	RP1-179N16.3	MIR7-3HG	NBAT1	DANCR	ENSG00000206129.3	Sox4	DLEU1	PISRT1	DLX6-AS1	PCGEM1	ENSG00000197251.3	PDZRN3-AS1	SCAANT1	CRNDE	TARID	7SL	CBR3-AS1	ENSG00000215374.4	ENST00000480739	DLEU1	MAP3K14	PRINS	ZFAT-AS1	LINC00162	ACTA2-AS1	TDRG1
UBE3A-AS1	CECR9	MKRN3-AS1	1B FGF-AS	ENSG00000256218.1	GHET1	HYMAI	GHET1	SOX2-OT	DNM3OS	ENSG00000230544.1	lnc-SCA7	ENSG00000197251.3	DQ786243	HA117	T-UCRs	LOC728228	BX118339	CECR9	HOTTIP	NDM29	Scarb2	GNAS-AS1	TUSC8	PTCSC3	TDRG1	HCP5	PANDAR	RP1-179N16.3	ENSG00000259484.1	lnc-C22orf32-1	HAR1A	ENSG00000135253.9	lincRNA-RoR	ENSG00000250608.1	ENSG00000266952.1	ZFAT-AS1	AB074278	XLOC_000620	PTCSC3	ATXN8OS	TUG1	BC040587	PCAT1	BOK-AS1	TDRG1	AFAP1-AS1	LncRNA-LALR1	MIR155HG	SUMO1P3
ENSG00000264772.1	PANDAR	KUCG1	FGF10-AS1	LINCMD1	XLOC_014388	PAN	XLOC_004562	RP1-179N16.3	XLOC_004562	ENSG00000232046.1	Alg2	Yiya	PCAT1	Linc00963	C1QTNF9B-AS1	PINC	ENSG00000237548.1	GHET1	miR-21	LOC389023	ATP6V1G2-DDX39B	7SL	116HG	ENSG00000197251.3	KRASP1	Chac2	TARID	lincRNA-RoR	ENSG00000230133.1	GNAS-AS1	XLOC_000620	ATXN8OS	Scarb2	ENSG00000266952.1	BDNF-AS1	ENST00000513542	CTBP1-AS	lnc-LCE5A-1	DLEU1	HYMAI	PSORS1C3	ENSG00000233154.1	HELLPAR	AK023948	RNA polymerase III-dependent lncRNAs	AP000688.29	MIR155HG	TERC	ENSG00000229563.1
Linc00963	PCNA-AS1	Sema3g	ATXN8OS	KRASP1	PCAT1	Pex11b	SNHG3	ADAMTS9-AS2	ENSG00000249772.1	ENSG00000231133.1	lnc-KCTD6-3	MYCNOS	PTCSC3	CHL1-AS2	GAPLINC	FMR5	CCDC26	Sema3g	UBE3A-AS1	AP000688.29	TC0101441	TC0101686	DANCR	7SL	WNT4	PINK1-AS	PCGEM1	HLA-AS1	UCHL1-AS	PAN	DISC2	AC002511.1	Trpm3	TINCR	ESRG	DLX6-AS1	LncRNA-LALR1	HOTTIP	XLOC_000620	LIPCAR	LOC389023	ACTA2-AS1	ENSG00000135253.9	ENST00000480739	GAPLINC	Srsf9	SCAANT1	PDZRN3-AS1	MIR155HG
HAR1B	Alg2	ENSG00000235285.1	DLX6-AS1	lnc-KCTD6-3	ENSG00000196096.3	CASC2	MIR155HG	LncRNA-LALR1	DLX6-AS1	ENSG00000226496.1	ATXN8OS	XLOC_004562	FMR5	PANDAR	ENSG00000135253.9	ESCCAL-1	CCAT1	Loc554202	lnc-ZNF674-1	LINC01133	NPPA-AS1	FGF10-AS1	miR-21	C1QTNF9B-AS1	lnc-AL355149.1-1	Alu	WNT4	BPESC1	lnc-LCE5A-1	CHRF	SUMO1P3	ENSG00000256218.1	HAR1B	ENSG00000259484.1	TARID	XLOC_000620	Linc00963	HYMAI	ENSG00000263753.1	PAN	Asb3	RRP1B	NDM29	RP5-843L14.1	LOC389023	Alu	ENSG00000264772.1	PCAT1	LINC01133
ENSG00000135253.9	PTENpg1	ENSG00000233251.3	MALAT2	RUNXOR	lnc-C22orf32-1	AF086415	ENSG00000147753.5	CCAT1	IPW	ENSG00000263753.1	LINCMD1	ZFAT-AS1	lnc-LCE5A-1	DANCR	PRNCR1	CRNDE	LINC00271	NAMA	PCNA-AS1	IFNG-AS1	AP000688.29	FMR6	Alg2	ENST00000513542	FMR6	DMPK	RNA polymerase III-dependent lncRNAs	ENSG00000147753.5	AP000688.29	Sox4	WT1-AS	LINC01262	lnc-SCA7	CCDC26	LINC00312	AFAP1-AS1	lnc-C22orf32-1	CCAT1	TCL6	PCAT1	ENSG00000237548.1	1B FGF-AS	ENSG00000230133.1	RP4-620F22.3	TC0101441	ENSG00000147753.5	ENSG00000135253.9	LINC00271	LIPCAR
PISRT1	SNHG5	RRP1B	lnc-KCTD6-3	TDRG1	WNT4	TRAF3IP2-AS1	HULC	CECR3	MIR100HG	ENSG00000233154.1	XLOC_004562	DLEU1	CECR9	DLEU1	AK294004	SPRY4-IT1	CASC2	BCAR4	Linc00963	Sema3g	ENSG00000237548.1	MAP3K14	ENSG00000196096.3	ENSG00000256218.1	HI-LNC25	lnc-AL355149.1-1	BX118339	lnc-SCA7	ENSG00000206129.3	LINC01262	ENSG00000249364.1	TARID	PAN	TRAF3IP2-AS1	SNHG16	LINCMD1	CBR3-AS1	TUG1	ENSG00000259484.1	TC0101686	XLOC_005912	ENSG00000263753.1	ENSG00000259484.1	PPP3CB	WNT4	ENSG00000264772.1	DANCR	ZFAT-AS1	ATXN8OS
MKRN3-AS1	LIPCAR	lnc-KCTD6-3	LINC00162	PISRT1	LINC00312	PCAT1	WT1-AS	ESCCAL-5	ENSG00000240453.1	CECR9	ASFMR1	ESCCAL-5	RNA-a	SNHG5	Pex11b	Trpm3	Fendrr	FMR5	ENSG00000254154.3	1B FGF-AS	Zim3	Srsf9	ENSG00000256218.1	ENSG00000196096.3	HEIH	D4Z4	Linc00963	Zim3	MIR155HG	MAP3K14	CASC2	SNHG4	SCAANT1	MYCNOS	ENSG00000206129.3	BX118339	LOC389023	HTTAS	ENSG00000230133.1	CASC2	ENSG00000229563.1	GNAS-AS1	AK056098	IPW	HYMAI	Zim3	PTCSC3	ENSG00000266952.1	ACTA2-AS1
PANDAR	PSORS1C3	MIR7-3HG	ENSG00000196096.3	ENSG00000196096.3	lnc-LCE5A-1	CBR3-AS1	ENSG00000237548.1	GHET1	ENSG00000230544.1	ENSG00000232021.2	KRASP1	MIR7-3HG	SCHLAP1	PCNA-AS1	ENSG00000206129.3	FMR6	XLOC_014388	ENSG00000259484.1	PTENpg1	MALAT2	DANCR	NPPA-AS1	PSORS1C3	SLC7A2-IT1A/B	Linc00963	DAOA-AS1	CBR3-AS1	AF086415	ESCCAL-1	DANCR	XLOC_005912	ENSG00000196096.3	ENSG00000230544.1	ENSG00000256218.1	NPTN-IT1	ATXN8OS	TDRG1	XIST	HOST2	PRINS	C1QTNF9B-AS1	ENSG00000240453.1	TRAF3IP2-AS1	MIR31HG	Pex11b	GNAS-AS1	MIR100HG	ENSG00000250608.1	HELLPAR
TC0101686	DANCR	ENSG00000256218.1	NDM29	PRINS	ENSG00000256218.1	TC0101686	PINC	1B FGF-AS	HNF1A-AS1	lnc-SCA7	LOC389023	Sox4	Loc554202	lnc-ZNF674-1	LINC00299	Scarb2	AF086415	PANDAR	ENST00000513542	lnc-LCE5A-1	LINC00312	PPP3CB	CRNDE	MKRN3-AS1	CBR3-AS1	DBE-T	lnc-C22orf32-1	ENSG00000237548.1	FMR6	MKRN3-AS1	LINC00312	HYMAI	NPPA-AS1	PRINS	DGCR5	LINC00162	PSORS1C3	CTBP1-AS	ENSG00000231185.2	TARID	ACTA2-AS1	ENSG00000232021.2	DAPK1	HIF1A-AS2	51A	lnc-KCTD6-3	ENSG00000147753.5	ENSG00000264772.1	HEIH
HOTTIP	Linc00963	ENSG00000196096.3	SNHG5	ENSG00000264772.1	CCND1	CHL1-AS2	ADAMTS9-AS2	MALAT2	ENSG00000215231.3	HCP5	LINC01262	AC002511.1	ADAMTS9-AS2	AC006050.3-003	WNT4	WRAP53	miR-21	MEG3	BC040587	ENSG00000264772.1	AK095147	WNT4	DQ786243	ENSG00000264772.1	LDMAR	PINC	lnc-AL355149.1-1	PINK1-AS	RNase MRP	ENSG00000203325.3	MAP3K14	PCAT1	HAR1A	RRP1B	DRAIC	DAPK1	UCHL1-AS	EPB41L4A-AS1	XLOC_005912	TRAF3IP2-AS1	FMR5	ESCCAL-1	HYMAI	TC0101441	RRP1B	RMST	ENSG00000237548.1	HELLPAR	ZFAT-AS1
DANCR	lnc-ZNF674-1	PDZRN3-AS1	MIR155HG	SNHG4	FMR6	AFAP1-AS1	SPRY4-IT1	Sp5	MIR155HG	SNHG11	LINC00162	RP5-833A20.1	BCAR4	PRNCR1	HTTAS	RNA polymerase III-dependent lncRNAs	BPESC1	ENSG00000229563.1	Arid2-IR	RUNXOR	ENSG00000259758.1	BACE1-AS	LINC01262	PAN	AK294004	UBE3A-AS1	LIPCAR	DMPK	ENSG00000266952.1	D4Z4	GHET1	LIPCAR	RUNXOR	ENSG00000196096.3	lnc-SCA7	lncRNA-MVIH	HTTAS	TINCR	ENSG00000240453.1	AFAP1-AS1	ENSG00000147753.5	AP000688.29	U1 spliceosomal lncRNA	ENSG00000233154.1	PRNCR1	CHL1-AS2	PAN	TRAF3IP2-AS1	KUCG1
lnc-KCTD6-3	LINC01262	HLA-AS1	ZFAT-AS1	ACTA2-AS1	CCAT1	TARID	ENSG00000259334.1	REST/CoREST-regulated lncRNAs	BPESC1	ADAMTS9-AS2	PSORS1C3	HELLPAR	Yiya	PTENpg1	ENSG00000264772.1	SUMO1P3	TARID	AC006050.3-003	BX118339	ENST00000480739	U1 spliceosomal lncRNA	PCNCR1	ESCCAL-5	ENSG00000135253.9	XIST	REST/CoREST-regulated lncRNAs	SCHLAP1	AC002511.1	PISRT1	DBE-T	Sema3g	ENSG00000264772.1	THRIL	CHL1-AS2	DLEU2	51A	FMR6	TERC	ESRG	CHL1-AS2	ENSG00000266952.1	Sox4	FMR5	ENSG00000203325.3	TUSC8	lnc-SCA7	HYMAI	lncRNA-ATB	BX118339
LINC00162	ATXN8OS	BOK-AS1	ENST00000480739	ENSG00000135253.9	MAP3K14	TDRG1	Loc554202	DAOA-AS1	ENSG00000232021.2	ENSG00000240453.1	BX118339	ENSG00000256218.1	SLC7A2-IT1A/B	lnc-LCE5A-1	ENSG00000230133.1	PCNA-AS1	XLOC_004562	lncRNA-MVIH	SUMO1P3	PTHLH	RUNXOR	Trpm3	MIR7-3HG	XLOC_004562	Chac2	ENSG00000250608.1	CTBP1-AS	ENST00000513542	TARID	lnc-KCTD6-3	UBE3A-AS1	TC0101686	ENSG00000249772.1	UBE3A-AS1	D4Z4	AB074278	RP1-179N16.3	MIR17HG	ENSG00000266952.1	TDRG1	ENSG00000197251.3	Arid2-IR	SUMO1P3	ENSG00000248176.1	AK294004	LINC01262	DLX6-AS1	AK056098	TRAF3IP2-AS1
PCAT1	ENSG00000206129.3	C1QTNF9B-AS1	LINC00299	TRAF3IP2-AS1	PCA3	PTENpg1	BACE1-AS	TC0100223	AK294004	SCHLAP1	LDMAR	ENSG00000259758.1	SPRY4-IT1	ENST00000513542	DLEU1	AIR	lnc-SCA7	U1 spliceosomal lncRNA	ENSG00000206129.3	FMR6	MAP3K14	LOC728606	lnc-LCE5A-1	51A	XLOC_004562	RNA polymerase III-dependent lncRNAs	RP1-179N16.3	FMR5	lnc-SCA7	DQ786243	PDZRN3-AS1	HELLPAR	MESTIT1	HYMAI	ENSG00000231185.2	XLOC_005912	TRAF3IP2-AS1	LOC389023	ENSG00000255471.1	PTENpg1	PCA3	ENSG00000259758.1	ENSG00000229563.1	GDNFOS	AFAP1-AS1	ENSG00000254154.3	lnc-KCTD6-3	FMR5	LncRNA-LALR1
CBR3-AS1	BC040587	PTHLH	ENSG00000197251.3	LINC00162	ENSG00000259150.1	lnc-KCTD6-3	BCAR4	Scarb2	ATXN8OS	C1QTNF9B-AS1	HOST2	ENSG00000196096.3	TUSC7	ENSG00000206129.3	LINCMD1	Loc554202	ENSG00000249772.1	ENSG00000197251.3	T-UCRs	AF086415	Trpm3	PRNCR1	CHL1-AS2	lnc-AL355149.1-1	PANDAR	GDNFOS	MIR7-3HG	MAP3K14	LINC00299	PINK1-AS	LSINCT5	ENSG00000233251.3	MYCNOS	CCAT1	DBE-T	Asb3	HAR1B	LDMAR	AB074278	PSORS1C3	ENSG00000230133.1	KUCG1	LINC00271	PAN	LOC728228	ENSG00000237548.1	BX118339	ENSG00000256218.1	Pex11b
ATXN8OS	AC006050.3-003	LOC389023	Arid2-IR	ENSG00000233251.3	ASFMR1	PSORS1C3	KUCG1	NBAT1	ENSG00000241269.1	ENSG00000241269.1	DANCR	HULC	Sema3g	BC040587	ENSG00000266952.1	XLOC_004562	ENSG00000203325.3	CRNDE	Pex11b	DLEU1	CECR3	HTTAS	RNA polymerase III-dependent lncRNAs	ATXN8OS	Yiya	ENSG00000197251.3	AF086415	lnc-KCTD6-3	LINCMD1	BX118339	lncRNA-ATB	ENSG00000235285.1	ENSG00000232046.1	ENSG00000235285.1	SOX2-OT	FMR5	C1QTNF9B-AS1	PINK1-AS	ENSG00000250195.1	AC006050.3-003	DAPK1	CHL1-AS2	ENSG00000264772.1	HAR1A	LINC00299	LINC00162	MAP3K14	Sox4	PSORS1C3
ENSG00000254154.3	ENST00000513542	LINC00162	ENSG00000256218.1	ENSG00000235285.1	Alg2	LINC00299	ENSG00000249364.1	MIR17HG	ENSG00000233154.1	ENSG00000215231.3	XLOC_000620	PSORS1C3	ENSG00000196096.3	lnc-C22orf32-1	lnc-ZNF674-1	EPB41L4A-AS1	TDRG1	ENST00000513542	PSORS1C3	DQ786243	FGF10-AS1	ENSG00000259150.1	ENSG00000215808.2	Sox4	PCNA-AS1	PPP3CB	ENSG00000206129.3	ENSG00000259334.1	BLACAT1	ENSG00000259758.1	BCYRN1	DLEU1	MIR7-3HG	ENSG00000233251.3	BPESC1	Alg2	T-UCRs	ENSG00000197251.3	DLG2AS	LINC00299	BOK-AS1	Pex11b	PDZRN3-AS1	IFNG-AS1	XLOC_004562	PPP3CB	LINC01133	ENSG00000233251.3	ENSG00000250608.1
PTENpg1	PRNCR1	lnc-ZNF674-1	REST/CoREST-regulated lncRNAs	MRAK052686	ENSG00000250608.1	PDZRN3-AS1	MYCNOS	Trpm3	LINC01262	DGCR5	Asb3	CCDC26	KCNQ1DN	SNHG11	PRINS	BC040587	ENSG00000147753.5	XLOC_000620	lnc-C22orf32-1	Sox4	ENSG00000259334.1	BCAR4	NAMA	HYMAI	UCHL1-AS	Zim3	7SK	LINC01262	ENSG00000249364.1	DMPK	MKRN3-AS1	RP5-833A20.1	HTTAS	Arid2-IR	DMPK	RRP1B	PRNCR1	HAR1A	LINC00312	PDZRN3-AS1	ENSG00000206129.3	ZFAT-AS1	Alu	DAPK1	KRASP1	LOC389023	AFAP1-AS1	ENSG00000235285.1	PTCSC3
CHL1-AS2	BX118339	PAN	Pex11b	LIPCAR	TUG1	ENSG00000135253.9	RNase MRP	U1 spliceosomal lncRNA	ENSG00000226496.1	PTENpg1	RNA-a	Sema3g	ENSG00000256218.1	ATXN8OS	ENSG00000197251.3	MALAT2	ENSG00000226496.1	HELLPAR	TC0101686	AK023948	TRAF3IP2-AS1	ENSG00000249364.1	TERC	SNHG4	CHRF	CCAT2	TUSC8	WNT4	Sema3g	DAPK1	ENSG00000248176.1	LOC728228	BPESC1	HTTAS	MINA	XLOC_004122	Alu	ENSG00000250608.1	Srsf9	lnc-KCTD6-3	miR-21	MIR155HG	LINC00299	GAPLINC	LIPCAR	RNA polymerase III-dependent lncRNAs	GNAS-AS1	U1 spliceosomal lncRNA	Yiya
Pex11b	TC0101686	CHL1-AS2	LINC01133	DANCR	7SK	ENSG00000206129.3	ZFAT-AS1	Linc00963	TC0100223	ENSG00000259150.1	ENSG00000230133.1	PRNCR1	LIPCAR	BX118339	DLX6-AS1	PTHLH	DAPK1	Alu	ATXN8OS	ENSG00000135253.9	lnc-SCA7	Loc554202	LIPCAR	ENSG00000235285.1	CRNDE	FADS1	AC006050.3-003	RP5-833A20.1	ENSG00000248176.1	XLOC_000620	7SK	LALR	AP000688.29	LncRNA-LALR1	CCAT1	T-UCRs	CCND1	PRINS	ENSG00000206129.3	LINC00162	TERC	ENSG00000215231.3	ENSG00000266952.1	SNHG3	PAN	LINC01133	PRINS	LINC00299	51A
ENSG00000206129.3	LOC389023	NDM29	LINC01262	PSORS1C3	AFAP1-AS1	LINC00162	ENSG00000248176.1	LOC728606	FMR6	lncRNA-ATB	ENSG00000259484.1	AC006050.3-003	TDRG1	Pex11b	ENSG00000259484.1	BCAR4	RP5-833A20.1	LALR	HOST2	FMR5	FMR6	ENSG00000259758.1	ENSG00000233251.3	ENSG00000233251.3	51A	NEAT1	TC0101686	Sema3g	PPP3CB	LINC00162	DAPK1	BX118339	XLOC_005912	LOC728228	NDM29	SLC7A2-IT1A/B	ENSG00000135253.9	DNM3OS	ASFMR1	DLX6-AS1	7SK	AFAP1-AS1	ENSG00000250608.1	ENSG00000232021.2	lnc-LCE5A-1	PTCSC3	ENSG00000259334.1	Sema3g	PRNCR1
ENSG00000266952.1	lnc-C22orf32-1	51A	GNAS-AS1	AFAP1-AS1	TC0101686	DLX6-AS1	DLEU1	PCNCR1	FGF10-AS1	NBAT1	XLOC_005912	PTENpg1	PISRT1	PCAT1	TUSC8	SNHG3	Zim3	ENSG00000250608.1	ENSG00000266952.1	PTCSC3	FADS1	MIR100HG	ENSG00000235285.1	ENSG00000215808.2	PRINS	Alg2	ENSG00000266952.1	KUCG1	RRP1B	51A	PTHLH	LINC00271	C15orf2	116HG	FADS1	ENSG00000233251.3	ENSG00000264772.1	ENSG00000229563.1	lincRNA-RoR	ENSG00000206129.3	HELLPAR	TC0100223	LINCMD1	TDRG1	lncRNA-MVIH	FGF10-AS1	FADS1	ENSG00000196096.3	LOC389023
CECR9	ENSG00000266952.1	GAPLINC	ENSG00000215808.2	EPB41L4A-AS1	PAN	LINC01262	WRAP53	KCNQ1OT1	DLEU1	PCGEM1	ENSG00000229563.1	lncRNA-MVIH	WRAP53	TDRG1	ENSG00000229563.1	MIR155HG	ENSG00000231133.1	miR-21	lnc-AL355149.1-1	LINCMD1	ENSG00000249364.1	ENSG00000248176.1	DLEU1	AC002511.1	TC0101441	CCND1	LINC01262	RNA-a	MAP3K14	ENSG00000226496.1	MIR17HG	LINCMD1	ENSG00000231133.1	KRASP1	HAR1A	ENSG00000235285.1	CASC2	AK294004	IFNG-AS1	LINC01262	MIAT	PINK1-AS	SNHG5	ENSG00000263753.1	BX118339	SCAANT1	LINC01262	ENSG00000215374.4	GAPLINC
ENSG00000230133.1	Pex11b	AFAP1-AS1	PTHLH	LINC01262	DNM3OS	AC006050.3-003	7SL	LINC00299	ENSG00000231133.1	BPESC1	ENSG00000266952.1	ENSG00000233251.3	CRNDE	lnc-AL355149.1-1	BX118339	TERC	NPPA-AS1	HULC	PCAT1	AC002511.1	GAPLINC	TARID	TDRG1	ENSG00000254154.3	FMR5	MAP3K14	HLA-AS1	C15orf2	D4Z4	FMR6	U1 spliceosomal lncRNA	MYCNOS	Srsf9	HELLPAR	TCL6	HOTTIP	ENSG00000254154.3	Asb3	C15orf2	ENSG00000135253.9	PAN	PSORS1C3	C1QTNF9B-AS1	lincRNA-RoR	CECR9	AF086415	7SL	AC002511.1	ENSG00000256218.1
SUMO1P3	PCAT1	NAMA	51A	CBR3-AS1	miR-21	RRP1B	PTHLH	TCL6	Srsf9	ENSG00000249364.1	DAPK1	ENSG00000235285.1	ENSG00000235285.1	TRAF3IP2-AS1	RUNXOR	DQ786243	ENSG00000232046.1	AK294004	RNA polymerase III-dependent lncRNAs	RP1-179N16.3	LOC389023	AC006050.3-003	AC002511.1	PTHLH	CCDC26	TCL6	lnc-LCE5A-1	DANCR	ENSG00000135253.9	AFAP1-AS1	PINK1-AS	NAMA	ENSG00000226496.1	BOK-AS1	1B FGF-AS	C15orf2	U1 spliceosomal lncRNA	FMR5	PSORS1C3	T-UCRs	HYMAI	KRASP1	ENSG00000233251.3	CRNDE	FMR5	MIR155HG	DQ786243	DLEU1	DLEU1
T-UCRs	SNHG11	ENSG00000215808.2	lnc-C22orf32-1	CHL1-AS2	HI-LNC25	T-UCRs	XLOC_000620	ENSG00000197251.3	CECR9	NRON	XLOC_004122	ENSG00000215808.2	ENSG00000233251.3	TC0101686	HEIH	7SK	RP1-179N16.3	XLOC_005912	ENSG00000230133.1	NAMA	PSORS1C3	ENSG00000241269.1	BACE1-AS	LINC01133	CECR9	Kcna2-AS	ENSG00000230133.1	SCAANT1	DBE-T	WNT4	TC0101686	ENSG00000215808.2	ENSG00000241269.1	CRNDE	U1 spliceosomal lncRNA	ASFMR1	TINCR	7SK	MIR155HG	RRP1B	RP1-179N16.3	BPESC1	ENSG00000235285.1	ENSG00000215231.3	lnc-ZNF674-1	MAP3K14	Sox4	XLOC_004562	Sox4
LOC389023	ENSG00000230133.1	LncRNA-LALR1	AC006050.3-003	BX118339	ENSG00000241269.1	ENSG00000264772.1	ENSG00000259150.1	116HG	ENSG00000206129.3	XLOC_004562	ENSG00000206129.3	LDMAR	LINCMD1	LIPCAR	HYMAI	ACTA2-AS1	IPW	TERC	PANDAR	ENSG00000249364.1	ENSG00000248176.1	FADS1	AC006050.3-003	TDRG1	ENSG00000264772.1	SNHG16	ENSG00000259484.1	ENSG00000249364.1	DLEU1	ENSG00000249772.1	XIST	HAR1B	HI-LNC25	lnc-ZNF674-1	LSINCT5	ENSG00000215374.4	Pex11b	SUMO1P3	LINC00162	Yiya	lnc-AL355149.1-1	AK023948	AP5M1	ENSG00000240453.1	HTTAS	lnc-C22orf32-1	ENSG00000254154.3	AB074278	ENSG00000196096.3
lnc-LCE5A-1	lnc-AL355149.1-1	HYMAI	Srsf9	TUSC8	PCNA-AS1	ENSG00000230133.1	PTCSC3	THRIL	ENSG00000230133.1	NDM29	ENSG00000250608.1	LINCMD1	FMR6	ENSG00000266952.1	ENST00000513542	HIF1A-AS1	TINCR	FMR6	LINC01262	51A	DAPK1	ENSG00000203325.3	Arid2-IR	AF086415	ENSG00000135253.9	DAPK1	AB074278	NAMA	KRASP1	ENSG00000241269.1	FMR6	ENSG00000215374.4	LIPCAR	ENSG00000215808.2	HYMAI	KRASP1	lncRNA-MVIH	LIPCAR	KUCG1	DANCR	TINCR	DLX6-AS1	WNT4	NDM29	ENSG00000197251.3	RP1-179N16.3	WNT4	PISRT1	LINC01262
PSORS1C3	SUMO1P3	ENSG00000215374.4	AB074278	ENSG00000215808.2	ENSG00000197251.3	ENSG00000197251.3	Srsf9	FGF10-AS1	ENSG00000266952.1	ENSG00000203325.3	ENSG00000197251.3	ENSG00000215374.4	ENSG00000215808.2	ENSG00000230133.1	HA117	BCYRN1	ENSG00000230544.1	SUMO1P3	MKRN3-AS1	ENSG00000259150.1	Srsf9	MALAT2	KCNQ1DN	UBE3A-AS1	C1QTNF9B-AS1	ENSG00000229563.1	XLOC_000620	XLOC_000620	IPW	XLOC_005912	ENSG00000259150.1	HA117	ESCCAL-1	ENSG00000215374.4	MAP3K14	ENSG00000196096.3	1B FGF-AS	DAPK1	Asb3	ENSG00000230133.1	ENSG00000259334.1	DBE-T	LINC00312	LDMAR	PCNA-AS1	AB074278	DAPK1	DAPK1	CHRF
KCNQ1OT1	TRAF3IP2-AS1	KRASP1	ENSG00000235285.1	SUMO1P3	CTBP1-AS	ENSG00000259484.1	EPB41L4A-AS1	TC0101686	FMR5	CBR3-AS1	ENSG00000196096.3	PISRT1	lncRNA-ATB	LOC389023	NDM29	TC0101441	lincRNA-RoR	Asb3	SNHG4	ASFMR1	ENSG00000259150.1	DQ786243	HA117	ENSG00000215374.4	PCAT1	RNase MRP	FMR5	PSORS1C3	ENSG00000264772.1	ENSG00000232046.1	MRAK052686	Yiya	CRNDE	7SK	IPW	lnc-AL355149.1-1	MEG3	ENSG00000256218.1	lnc-KCTD6-3	ENSG00000197251.3	MIR17HG	AK294004	ENSG00000256218.1	XLOC_004562	DLX6-AS1	lnc-AL355149.1-1	FMR5	SUMO1P3	LINCMD1
ENSG00000259484.1	ENSG00000259484.1	SNHG11	ENSG00000233251.3	LINC00271	PDZRN3-AS1	DANCR	PSORS1C3	HCP5	RUNXOR	CECR3	XLOC_014388	TRAF3IP2-AS1	BC040587	SUMO1P3	ATXN8OS	RP5-833A20.1	ENSG00000241269.1	Alg2	AC006050.3-003	ENSG00000248176.1	Pex11b	GDNFOS	KCNQ1OT1	RP4-620F22.3	ENSG00000206129.3	ADAMTS9-AS2	SUMO1P3	LINC00162	ENSG00000259150.1	ENSG00000231133.1	UCHL1-AS	MKRN3-AS1	FMR5	LOC389023	IGF2-AS	FMR6	ENSG00000206129.3	ENSG00000233251.3	Sox4	ENSG00000264772.1	linc-POU3F3	ENSG00000255471.1	XLOC_004562	UBE3A-AS1	116HG	SNHG5	KUCG1	DLX6-AS1	Sema3g
SNHG4	AF086415	Alg2	RNA polymerase III-dependent lncRNAs	MYCNOS	ENSG00000203325.3	Yiya	RUNXOR	ENSG00000250608.1	ENSG00000232046.1	ENSG00000248176.1	UCHL1-AS	FMR5	BCYRN1	HELLPAR	ENSG00000250608.1	ESCCAL-5	ENSG00000232956.3	1B FGF-AS	ENSG00000259484.1	RP5-833A20.1	SNHG5	AK056098	EPB41L4A-AS1	RP5-843L14.1	GAPLINC	AK095147	ENSG00000229563.1	DAPK1	AK294004	lnc-AL355149.1-1	IPW	TRAF3IP2-AS1	RNA polymerase III-dependent lncRNAs	ENSG00000135253.9	PAN	RUNXOR	CCAT1	ENSG00000235285.1	Trpm3	ENSG00000259484.1	PTHLH	D4Z4	PTHLH	CCDC26	miR-21	ENSG00000259758.1	PSORS1C3	AP5M1	ENSG00000233251.3
PRNCR1	TDRG1	LINC01262	RP1-179N16.3	ENSG00000215374.4	ENSG00000249772.1	Arid2-IR	XLOC_005912	RUNXOR	ENSG00000203325.3	SCAANT1	ENSG00000256218.1	SNHG5	XLOC_000620	UCHL1-AS	lnc-KCTD6-3	T-UCRs	GHET1	Yiya	TRAF3IP2-AS1	RNA polymerase III-dependent lncRNAs	ENSG00000203325.3	ENSG00000226496.1	AK294004	PRINS	HAR1B	7SK	CECR9	PISRT1	XLOC_000620	ENSG00000230544.1	lncRNA-MVIH	51A	KUCG1	PSORS1C3	UCA1	NDM29	HIF1A-AS2	LINC00271	ATP6V1G2-DDX39B	SUMO1P3	ENSG00000249364.1	LINC00299	ENSG00000215374.4	FADS1	CASC2	FMR6	lnc-C22orf32-1	LINCMD1	ENSG00000235285.1
TDRG1	ENSG00000229563.1	RUNXOR	RP5-833A20.1	LOC728228	RNA polymerase III-dependent lncRNAs	SUMO1P3	GDNFOS	RNase MRP	Sox4	Pex11b	FMR5	EPB41L4A-AS1	ENSG00000215374.4	ENSG00000259758.1	DANCR	1B FGF-AS	116HG	ENSG00000256218.1	AF086415	ENSG00000259334.1	ENSG00000241269.1	XLOC_004562	T-UCRs	AFAP1-AS1	RNA polymerase III-dependent lncRNAs	MESTIT1	Asb3	ENSG00000248176.1	SCAANT1	PRINS	ESCCAL-5	CHRF	LINC01262	RNA polymerase III-dependent lncRNAs	DISC2	ENSG00000256218.1	LALR	ENSG00000196096.3	Scarb2	RNA polymerase III-dependent lncRNAs	CTBP1-AS	C15orf2	NAMA	ENSG00000259334.1	ENSG00000229563.1	RUNXOR	RP1-179N16.3	ENSG00000215808.2	Alu
ENSG00000229563.1	ENSG00000259758.1	LINC00271	lnc-LCE5A-1	XLOC_000620	HOTTIP	RNA polymerase III-dependent lncRNAs	AC002511.1	ENSG00000245910.3	ENSG00000250195.1	EPB41L4A-AS1	Chac2	HA117	ESCCAL-5	TUSC8	EPB41L4A-AS1	GNAS-AS1	SCAANT1	PCAT1	LOC728228	DBE-T	SCAANT1	LINC01133	linc-POU3F3	116HG	EPB41L4A-AS1	ENSG00000259484.1	ENSG00000197251.3	BX118339	DLX6-AS1	KUCG1	XLOC_004122	ACTA2-AS1	MRAK052686	ENSG00000264772.1	TINCR	ENSG00000259334.1	ENSG00000197251.3	ENSG00000266952.1	UCHL1-AS	UCHL1-AS	ENSG00000248176.1	ENSG00000237036.3	AB074278	PTHLH	ADAMTS9-AS2	ENSG00000259334.1	ENSG00000249364.1	PTHLH	AC006050.3-003
Yiya	MKRN3-AS1	ENSG00000135253.9	MRAK052686	HAR1B	C15orf2	UCHL1-AS	ENSG00000203325.3	ENSG00000237036.3	ENSG00000259484.1	PCA3	ENSG00000235285.1	NAMA	C1QTNF9B-AS1	ENSG00000259484.1	Arid2-IR	MIR7-3HG	RRP1B	ENSG00000215374.4	ENSG00000229563.1	D4Z4	ENSG00000226496.1	ACTA2-AS1	SNHG5	Sema3g	GHET1	DNM3OS	XLOC_005912	XLOC_005912	DAPK1	ENSG00000232956.3	ENSG00000203325.3	Alg2	HYMAI	EPB41L4A-AS1	PCA3	LncRNA-LALR1	ENSG00000230133.1	ENSG00000230133.1	1B FGF-AS	XLOC_004562	FMR6	ENSG00000245910.3	AC006050.3-003	AF086415	ENSG00000259484.1	PAN	HOST2	TC0101686	AC002511.1
SNHG11	TUSC8	LINCMD1	ENSG00000215374.4	RP5-833A20.1	ENSG00000229563.1	BX118339	Kcna2-AS	RMST	ENSG00000197251.3	DLX6-AS1	ENSG00000233251.3	XLOC_000620	Asb3	ENSG00000229563.1	ENSG00000254154.3	LINC01133	ENSG00000233154.1	ENSG00000233251.3	PRNCR1	Srsf9	PTCSC3	RRP1B	ENST00000513542	CHL1-AS2	BOK-AS1	Sp5	ESCCAL-5	SLC7A2-IT1A/B	ENSG00000254154.3	PSORS1C3	linc-POU3F3	AK294004	XLOC_000620	LIPCAR	anti-NOS2A	ENSG00000215808.2	ENSG00000259758.1	linc-POU3F3	RP1-179N16.3	BX118339	HOTTIP	Sema3g	DLX6-AS1	116HG	Arid2-IR	DAPK1	MKRN3-AS1	LINC00312	CRNDE
RNA polymerase III-dependent lncRNAs	ENSG00000197251.3	T-UCRs	PTCSC3	UBE3A-AS1	SLC7A2-IT1A/B	XLOC_004562	SUMO1P3	MRAK052686	D4Z4	ENSG00000250195.1	C15orf2	Asb3	HTTAS	AF086415	LINC01262	linc-POU3F3	ADAMTS9-AS2	ENSG00000235285.1	116HG	ENSG00000237548.1	ENSG00000232046.1	LINC00299	WNT4	HLA-AS1	7SK	BDNF-AS1	ENSG00000250608.1	FMR6	FADS1	RP1-179N16.3	TC0101441	RNA polymerase III-dependent lncRNAs	UBE3A-AS1	LINC00271	RP1-179N16.3	CHRF	ENSG00000259484.1	FMR6	XLOC_004122	KRASP1	HLA-AS1	Zim3	ENSG00000196096.3	HYMAI	ENSG00000256218.1	D4Z4	51A	CHRF	PTHLH
DLX6-AS1	SNHG4	PISRT1	Sox4	XLOC_014388	TINCR	ENSG00000266952.1	KCNQ1DN	PDZRN3-AS1	DBE-T	LINC00299	SCAANT1	MKRN3-AS1	XLOC_005912	U1 spliceosomal lncRNA	lnc-C22orf32-1	RUNXOR	HELLPAR	ENSG00000196096.3	SNHG11	ENSG00000203325.3	ACTA2-AS1	ENSG00000249772.1	ENSG00000215374.4	BX118339	ENSG00000266952.1	BPESC1	XLOC_004122	Asb3	ENSG00000203325.3	Sema3g	AB074278	ESCCAL-5	PSORS1C3	MIR7-3HG	MALAT2	ENSG00000249364.1	ENSG00000229563.1	ENSG00000206129.3	ENSG00000254154.3	ENSG00000266952.1	LINCMD1	PPP3CB	AK095147	Pex11b	AB074278	DBE-T	UBE3A-AS1	ENSG00000147753.5	AK294004
ENSG00000197251.3	116HG	TC0101441	XLOC_004562	ENSG00000254154.3	ENSG00000259484.1	KRASP1	Sox4	ATP6V1G2-DDX39B	ENSG00000229563.1	IFNG-AS1	ENSG00000215808.2	WNT4	AK294004	CECR9	LOC389023	HLA-AS1	IFNG-AS1	XLOC_004122	TDRG1	ENSG00000226496.1	ENSG00000249772.1	ENSG00000232956.3	lncRNA-MVIH	NAMA	ENSG00000230133.1	anti-NOS2A	linc-POU3F3	ENSG00000259150.1	PCNA-AS1	Asb3	lnc-LCE5A-1	Arid2-IR	SNHG11	GHET1	SCAANT1	PAN	ENSG00000266952.1	ENSG00000215808.2	ENSG00000264772.1	ENSG00000229563.1	XLOC_004122	MIR100HG	Alg2	ADAMTS9-AS2	ENSG00000206129.3	Arid2-IR	DLG2AS	AK095147	SNHG5
AC006050.3-003	HOST2	116HG	lnc-AL355149.1-1	FMR5	ENSG00000226496.1	ENSG00000229563.1	Asb3	TINCR	PTCSC3	SUMO1P3	T-UCRs	116HG	ENSG00000147753.5	SNHG4	PSORS1C3	RP1-179N16.3	ENSG00000232021.2	LIPCAR	DLX6-AS1	GNAS-AS1	HI-LNC25	MIR155HG	NDM29	miR-21	ENSG00000226496.1	AK056098	FMR6	HA117	XLOC_005912	ENSG00000233154.1	NAMA	ENSG00000254154.3	Asb3	FMR5	miR-21	ENSG00000147753.5	ENSG00000237548.1	ENSG00000259484.1	ENSG00000259758.1	WNT4	C15orf2	ENSG00000250195.1	TC0101686	WRAP53	ENSG00000233251.3	1B FGF-AS	ENSG00000248176.1	BC040587	C1QTNF9B-AS1
TRAF3IP2-AS1	RP1-179N16.3	BX118339	KUCG1	Asb3	Arid2-IR	WNT4	ENSG00000226496.1	DLG2AS	MAP3K14	PDZRN3-AS1	RP1-179N16.3	SNHG4	HULC	FMR5	XLOC_004562	MYCNOS	KRASP1	KCNQ1OT1	GAPLINC	BX118339	ENSG00000230544.1	Yiya	UCHL1-AS	LOC728606	ENSG00000229563.1	ENSG00000230133.1	Yiya	116HG	AK056098	7SL	CECR9	CECR9	AFAP1-AS1	XLOC_000620	TRAF3IP2-AS1	ENSG00000250608.1	ENSG00000215374.4	MYCNOS	WT1-AS	FMR5	XLOC_014388	DMPK	ENSG00000147753.5	CTBP1-AS	ENSG00000235285.1	lnc-LCE5A-1	DLEU1	NAMA	AB074278
LINC00299	LOC728228	PSORS1C3	FMR5	XLOC_005912	RP4-620F22.3	FMR5	TC0101441	LALR	ENSG00000250608.1	ENSG00000259334.1	FMR6	BC040587	NAMA	HOST2	AC006050.3-003	CHL1-AS2	CECR9	lnc-ZNF674-1	RP1-179N16.3	ENSG00000249772.1	XLOC_004562	ENSG00000245910.3	FMR5	PCNCR1	ENSG00000259484.1	AP5M1	Arid2-IR	HYMAI	AK095147	FADS1	RNA-a	RRP1B	ENSG00000203325.3	WNT4	lnc-LCE5A-1	ENSG00000237548.1	PANDAR	ENSG00000215374.4	Sema3g	GAPLINC	Alg2	DLEU1	UCHL1-AS	ENSG00000237548.1	ENSG00000230133.1	KUCG1	XLOC_000620	TARID	ENSG00000215374.4
LINC01262	GAPLINC	ENSG00000264772.1	ENSG00000147753.5	XLOC_004122	RP5-843L14.1	LINC00271	ENSG00000241269.1	DLX6-AS1	SCAANT1	C15orf2	ENSG00000215374.4	ENSG00000147753.5	GHET1	ENSG00000197251.3	ENSG00000256218.1	lnc-LCE5A-1	DLX6-AS1	ENSG00000215808.2	ENSG00000197251.3	ENSG00000147753.5	ENSG00000237036.3	ENSG00000237036.3	lnc-ZNF674-1	ENSG00000259758.1	ENSG00000232021.2	TC0101686	Alu	ENSG00000135253.9	ENSG00000259758.1	ENSG00000232021.2	LINCMD1	ENST00000513542	linc-POU3F3	ENSG00000254154.3	PVT1	RP4-620F22.3	ENSG00000250608.1	ENSG00000240453.1	ENSG00000135253.9	CECR9	HI-LNC25	SNHG5	FMR6	ENSG00000147753.5	UCHL1-AS	Pex11b	ENSG00000259150.1	FMR6	FMR5
GAPLINC	FMR5	RP5-833A20.1	miR-21	WNT4	ENSG00000230544.1	lnc-LCE5A-1	ENSG00000232046.1	NRON	ENSG00000255471.1	Yiya	PAN	XLOC_005912	LDMAR	LOC728228	LINC00162	GAPLINC	ESCCAL-5	TDRG1	FMR5	ENSG00000231133.1	ENSG00000245910.3	ENSG00000230544.1	XLOC_000620	KUCG1	ENSG00000232046.1	BLACAT1	XLOC_014388	ENSG00000264772.1	AP5M1	ENSG00000215231.3	RNase MRP	FMR5	ASFMR1	XLOC_005912	BCYRN1	RP5-843L14.1	ENSG00000259334.1	lnc-C22orf32-1	XLOC_014388	LINC00271	XIST	UBE3A-AS1	ENSG00000215808.2	Linc00963	ENSG00000250608.1	XLOC_004562	ENSG00000259758.1	ENSG00000254154.3	ENSG00000215808.2
ENSG00000250608.1	UCHL1-AS	PRINS	DLEU1	TC0101441	ESCCAL-5	CECR9	ENSG00000249772.1	RP4-620F22.3	ESCCAL-5	HIF1A-AS2	ENSG00000231133.1	ENSG00000237548.1	ENSG00000237548.1	GAPLINC	MALAT2	Arid2-IR	CTBP1-AS	linc-POU3F3	LINC00299	XLOC_000620	ENSG00000232956.3	CECR9	AB074278	Alg2	ENSG00000231133.1	SNHG3	ENSG00000256218.1	RP5-843L14.1	ENSG00000226496.1	AF086415	XLOC_014388	116HG	HOTTIP	lnc-LCE5A-1	LincRNA-p21	ENSG00000229563.1	ENSG00000233251.3	BOK-AS1	IPW	Arid2-IR	GAPLINC	MAP3K14	HTTAS	FGF10-AS1	HOST2	ENSG00000249364.1	Sema3g	SNHG5	BC040587
TUSC8	miR-21	ENSG00000147753.5	ENSG00000237548.1	HLA-AS1	HYMAI	MIR7-3HG	CECR9	RP5-843L14.1	ENSG00000256218.1	SNHG4	ENSG00000237548.1	C1QTNF9B-AS1	EPB41L4A-AS1	DLX6-AS1	1B FGF-AS	AC002511.1	Chac2	BCYRN1	ENSG00000250608.1	MIR155HG	MIR155HG	GAPLINC	HELLPAR	ENSG00000147753.5	ENSG00000249772.1	DSCAM-AS1	Chac2	RP4-620F22.3	MALAT2	XLOC_004122	Sp5	WNT4	AC006050.3-003	CECR9	PINK1-AS	ENSG00000197251.3	ENSG00000235285.1	GAPLINC	UBE3A-AS1	ENSG00000250608.1	LIPCAR	ENSG00000231185.2	GAPLINC	EPB41L4A-AS1	AC006050.3-003	Sox4	XLOC_005912	ENSG00000237548.1	ENSG00000259758.1
Arid2-IR	ENSG00000250608.1	lnc-C22orf32-1	ENSG00000259334.1	BANCR	DAPK1	ENSG00000250608.1	PCNA-AS1	Pex11b	HYMAI	LIPCAR	CECR9	TC0101441	AC002511.1	RP1-179N16.3	FMR5	116HG	C15orf2	lncRNA-ATB	XLOC_004562	Arid2-IR	PCNA-AS1	ENSG00000231133.1	PTENpg1	WNT4	ENSG00000259150.1	PTHLH	ENSG00000196096.3	LDMAR	CECR9	ENSG00000263753.1	LIPCAR	AC006050.3-003	C1QTNF9B-AS1	ENSG00000147753.5	116HG	116HG	ENSG00000147753.5	CCND1	THRIL	MIR7-3HG	ENSG00000259150.1	lnc-SCA7	CHRF	DLX6-AS1	CRNDE	ENSG00000248176.1	lnc-AL355149.1-1	LDMAR	LINC00299
FMR5	DLX6-AS1	RP1-179N16.3	CHRF	MIR7-3HG	ENSG00000230133.1	BOK-AS1	ENSG00000230544.1	ENSG00000229563.1	ENSG00000259150.1	LINC00271	ENSG00000147753.5	ENSG00000259334.1	HA117	FMR6	ENSG00000196096.3	51A	LINC00299	C1QTNF9B-AS1	Yiya	ENSG00000230544.1	51A	ENSG00000232046.1	ENSG00000259758.1	LOC389023	UBE3A-AS1	lnc-LCE5A-1	ENSG00000235285.1	Alg2	MKRN3-AS1	UBE3A-AS1	miR-21	MALAT2	lnc-LCE5A-1	Asb3	HOTTIP	ENSG00000230133.1	Asb3	TC0101441	Pex11b	BOK-AS1	WNT4	PISRT1	LDMAR	LIPCAR	ENSG00000266952.1	51A	ENSG00000203325.3	WNT4	MIR7-3HG
BX118339	U1 spliceosomal lncRNA	FMR5	Sema3g	UCHL1-AS	TARID	GAPLINC	NPPA-AS1	AP000688.29	ENSG00000248176.1	TC0101686	HA117	FMR6	ENSG00000259334.1	LINC00299	LIPCAR	7SL	HEIH	UCHL1-AS	TUSC8	ENSG00000206129.3	KUCG1	LOC389023	PRNCR1	ENSG00000237548.1	Arid2-IR	lnc-SCA7	ENSG00000233251.3	ENSG00000203325.3	ENSG00000241269.1	ENSG00000240453.1	WNT4	ENSG00000147753.5	ESCCAL-5	PTENpg1	DAPK1	XLOC_014388	ENSG00000256218.1	lnc-ZNF674-1	LINC00299	lnc-LCE5A-1	AF086415	BLACAT1	lncRNA-ATB	T-UCRs	ENSG00000196096.3	116HG	FMR6	C1QTNF9B-AS1	DLX6-AS1
XLOC_004562	LINC00299	UBE3A-AS1	DQ786243	Chac2	LDMAR	FMR6	DLG2AS	RNA polymerase III-dependent lncRNAs	TRAF3IP2-AS1	ENSG00000237548.1	ENSG00000259334.1	Alu	XLOC_004122	C1QTNF9B-AS1	ENSG00000233251.3	AC006050.3-003	Pex11b	ENSG00000147753.5	FMR6	ENSG00000266952.1	LINC00162	LIPCAR	XLOC_005912	lnc-KCTD6-3	ENSG00000203325.3	ENSG00000206129.3	LINC00271	PAN	CCDC26	XLOC_014388	TARID	XLOC_000620	Alu	AB074278	CTBP1-AS	ENSG00000259484.1	PCNA-AS1	UBE3A-AS1	CECR3	FMR6	AFAP1-AS1	MKRN3-AS1	HA117	PRINS	FMR6	MIR100HG	PTHLH	UCHL1-AS	XLOC_004562
FMR6	Yiya	lncRNA-MVIH	FMR6	FMR6	ENSG00000231133.1	ENSG00000254154.3	BC040587	DISC2	ENSG00000196096.3	TARID	116HG	lncRNA-ATB	lnc-ZNF674-1	ENSG00000250608.1	ENSG00000235285.1	AF086415	ENSG00000263753.1	XLOC_014388	ENSG00000259758.1	Asb3	ENSG00000231133.1	UCHL1-AS	Asb3	LINC01262	HA117	AK023948	PCAT1	UBE3A-AS1	Asb3	PISRT1	lnc-C22orf32-1	lnc-ZNF674-1	ENSG00000259150.1	ENSG00000237548.1	CCND1	ENSG00000266952.1	Kcna2-AS	PTHLH	DLX6-AS1	ENSG00000256218.1	RRP1B	XLOC_000620	ENSG00000237548.1	LINC00299	ENSG00000215374.4	ENSG00000259150.1	Arid2-IR	HA117	NAMA
ENSG00000259758.1	FMR6	WNT4	AF086415	ENSG00000147753.5	CECR9	ENSG00000256218.1	ENSG00000232956.3	Fendrr	ENSG00000249364.1	CTBP1-AS	SLC7A2-IT1A/B	U1 spliceosomal lncRNA	CCDC26	HTTAS	TC0101441	AK294004	UCHL1-AS	EPB41L4A-AS1	C1QTNF9B-AS1	ENSG00000230133.1	NDM29	PTCSC3	TC0101441	RNase MRP	ENSG00000233154.1	ENSG00000266952.1	CRNDE	XLOC_014388	ENSG00000232046.1	NAMA	TINCR	XLOC_005912	NBAT1	TC0101441	RRP1B	ENSG00000206129.3	ENSG00000196096.3	HA117	PISRT1	ENSG00000254154.3	116HG	AK056098	XLOC_005912	U1 spliceosomal lncRNA	SNHG4	BX118339	1B FGF-AS	XLOC_000620	LDMAR
UCHL1-AS	XLOC_004562	TRAF3IP2-AS1	ENSG00000249364.1	linc-POU3F3	ENSG00000266952.1	C1QTNF9B-AS1	XLOC_004122	ENST00000480739	ENSG00000215374.4	ENSG00000147753.5	AFAP1-AS1	ENSG00000249364.1	ENSG00000249364.1	BOK-AS1	HELLPAR	Alg2	PRNCR1	ENSG00000237548.1	CRNDE	XLOC_005912	RMST	SLC7A2-IT1A/B	SUMO1P3	FMR5	ENSG00000230544.1	TUG1	NDM29	XLOC_004122	NAMA	ENST00000513542	ENSG00000241269.1	KRASP1	Arid2-IR	AC006050.3-003	AFAP1-AS1	ENSG00000248176.1	XLOC_004562	HI-LNC25	Fendrr	C1QTNF9B-AS1	PCNA-AS1	PRINS	XLOC_000620	TRAF3IP2-AS1	CCDC26	MRAK052686	Asb3	XLOC_005912	lnc-ZNF674-1
ENSG00000256218.1	Alu	ENSG00000237548.1	U1 spliceosomal lncRNA	HTTAS	ENSG00000206129.3	ENSG00000196096.3	CCDC26	TARID	ENSG00000233251.3	ENSG00000255471.1	HYMAI	ENSG00000248176.1	Alg2	XLOC_004562	RP1-179N16.3	Asb3	ENSG00000215374.4	51A	ENSG00000196096.3	ENSG00000229563.1	UCHL1-AS	HELLPAR	FMR6	PISRT1	lnc-LCE5A-1	SCAANT1	ENSG00000215808.2	ENSG00000226496.1	LINC00312	AC002511.1	ENST00000513542	ENSG00000237548.1	LINC00032	lnc-C22orf32-1	T-UCRs	ENSG00000259150.1	7SK	ENSG00000263753.1	DLEU2	ENSG00000196096.3	KRASP1	lnc-ZNF674-1	TARID	ESCCAL-5	ENSG00000215808.2	ENSG00000203325.3	ENSG00000226496.1	Yiya	U1 spliceosomal lncRNA
ENSG00000196096.3	BOK-AS1	lnc-AL355149.1-1	RUNXOR	ENSG00000237548.1	GAPLINC	PRNCR1	Sema3g	ENSG00000259484.1	ENSG00000235285.1	GHET1	RNase MRP	XLOC_004122	T-UCRs	Alu	lnc-AL355149.1-1	BACE1-AS	RUNXOR	CHRF	ENSG00000256218.1	RNase MRP	CHL1-AS2	KUCG1	XLOC_004122	DANCR	miR-21	CCAT1	ENSG00000215374.4	ENSG00000249772.1	ENSG00000249772.1	ENSG00000250195.1	ENSG00000226496.1	BOK-AS1	HEIH	C1QTNF9B-AS1	KRASP1	LDMAR	ENSG00000249364.1	RRP1B	AFAP1-AS1	XLOC_005912	51A	AK095147	miR-21	AC006050.3-003	ESCCAL-5	U1 spliceosomal lncRNA	MRAK052686	RRP1B	Alg2
C1QTNF9B-AS1	C1QTNF9B-AS1	TUSC8	ENSG00000248176.1	LOC389023	ENSG00000232956.3	ENSG00000233251.3	AK294004	ENSG00000230133.1	PINK1-AS	HYMAI	ENSG00000248176.1	TERC	ENST00000513542	Yiya	FMR6	BX118339	ENSG00000240453.1	Chac2	XLOC_000620	ENSG00000232046.1	lnc-LCE5A-1	BC040587	BOK-AS1	XLOC_000620	ENSG00000248176.1	MIR17HG	C1QTNF9B-AS1	LINCMD1	ENSG00000230544.1	ENSG00000237036.3	ENSG00000249772.1	lncRNA-ATB	U1 spliceosomal lncRNA	FMR6	NEAT1	HA117	DLX6-AS1	C1QTNF9B-AS1	NAMA	ENSG00000233251.3	ENSG00000203325.3	XLOC_005912	BC040587	SNHG4	lnc-C22orf32-1	LINC00299	PISRT1	ENSG00000259334.1	ENSG00000147753.5
LOC728228	ENSG00000196096.3	AF086415	LncRNA-LALR1	PCNA-AS1	lncRNA-MVIH	ENSG00000235285.1	ENSG00000231133.1	HNF1A-AS1	AB074278	ASFMR1	ENSG00000249364.1	miR-21	TC0101441	ENSG00000196096.3	ENSG00000215808.2	CECR9	ENSG00000215231.3	ENSG00000259334.1	BOK-AS1	ENSG00000241269.1	ENSG00000233154.1	AP5M1	U1 spliceosomal lncRNA	LINC00162	HOST2	SOX2-OT	HAR1B	ENSG00000232046.1	ENSG00000232956.3	ENSG00000245910.3	Kcna2-AS	Alu	ENSG00000248176.1	PCNA-AS1	LIPCAR	TRAF3IP2-AS1	LINC00299	HAR1B	U1 spliceosomal lncRNA	ENSG00000235285.1	TRAF3IP2-AS1	IPW	ENSG00000254154.3	AK056098	XLOC_000620	ENSG00000241269.1	ENSG00000241269.1	HTTAS	PISRT1
BOK-AS1	ENSG00000256218.1	XLOC_000620	PSORS1C3	SPRY4-IT1	CHRF	XLOC_005912	LINCMD1	DLEU2	ENSG00000147753.5	LINC00032	RP4-620F22.3	Alg2	ENSG00000259150.1	ENSG00000256218.1	ENSG00000215374.4	Chac2	ENSG00000215808.2	PSORS1C3	XLOC_005912	TDRG1	LDMAR	RP5-843L14.1	lnc-C22orf32-1	XLOC_005912	ENSG00000197251.3	LINC00312	HI-LNC25	ENSG00000231133.1	AC006050.3-003	ENSG00000255471.1	Chac2	UCHL1-AS	T-UCRs	51A	ENSG00000237036.3	ENSG00000203325.3	XLOC_000620	ENSG00000232021.2	Chac2	XLOC_014388	Chac2	DAPK1	ENST00000513542	HELLPAR	XLOC_005912	DLEU1	ENSG00000249772.1	Alg2	FMR6
ENSG00000233251.3	HTTAS	PRNCR1	PISRT1	CECR9	ENSG00000232046.1	Chac2	ENSG00000245910.3	AK095147	ENSG00000215808.2	Linc00963	RP5-843L14.1	T-UCRs	BOK-AS1	miR-21	MIR7-3HG	CHRF	AFAP1-AS1	ESCCAL-5	UCHL1-AS	UCHL1-AS	AK294004	RP4-620F22.3	XLOC_014388	Asb3	ENSG00000232956.3	WT1-AS	LOC728228	ENSG00000241269.1	ADAMTS9-AS2	PTHLH	HOTTIP	C1QTNF9B-AS1	lncRNA-MVIH	XLOC_004122	ENSG00000245910.3	ENSG00000226496.1	ENSG00000215808.2	TRAF3IP2-AS1	HYMAI	Chac2	ESCCAL-5	AP5M1	ENSG00000259334.1	ENSG00000250195.1	Alu	FADS1	AF086415	LALR	EPB41L4A-AS1
ENSG00000235285.1	ENSG00000233251.3	XLOC_005912	ENSG00000259150.1	BOK-AS1	UCHL1-AS	XLOC_014388	ENSG00000237036.3	anti-NOS2A	PAN	PCAT1	ENSG00000259150.1	AK294004	ENSG00000248176.1	XLOC_000620	PCNCR1	DANCR	PDZRN3-AS1	T-UCRs	Asb3	ENSG00000232956.3	LINC00299	DLX6-AS1	RP1-179N16.3	ENSG00000259334.1	ENSG00000250608.1	LincRNA-p21	ENSG00000237548.1	PTHLH	lnc-ZNF674-1	LINCMD1	ENSG00000232046.1	CRNDE	ENSG00000249364.1	UCHL1-AS	ESCCAL-5	HOST2	ENSG00000259150.1	ENSG00000147753.5	LINCMD1	XLOC_004122	PRINS	LINCMD1	AK294004	LINC00271	LncRNA-LALR1	DLX6-AS1	ENSG00000230544.1	ENSG00000249364.1	HTTAS
ENSG00000215808.2	ENSG00000235285.1	ESCCAL-5	XLOC_000620	GAPLINC	PTHLH	XLOC_004122	TC0100223	lincRNA-RoR	ENSG00000237548.1	lincRNA-RoR	ENSG00000232046.1	CHRF	XLOC_014388	CRNDE	LOC728606	DLEU1	ENSG00000233251.3	SNHG5	ENSG00000233251.3	ENSG00000259484.1	ENSG00000215231.3	DAPK1	C1QTNF9B-AS1	XLOC_014388	ENSG00000254154.3	TARID	UCHL1-AS	ENSG00000230544.1	Kcna2-AS	Alg2	HI-LNC25	ENSG00000259334.1	1B FGF-AS	ENSG00000259334.1	TC0100223	AF086415	RRP1B	ENSG00000215231.3	ENSG00000245910.3	HTTAS	ENSG00000226496.1	SCAANT1	ENSG00000259150.1	LINC00312	lnc-AL355149.1-1	ENSG00000226496.1	ENSG00000232046.1	GAPLINC	MALAT2
XLOC_000620	CRNDE	ENSG00000254154.3	LIPCAR	CRNDE	LIPCAR	XLOC_000620	PISRT1	AK056098	ENSG00000259334.1	Sp5	MALAT2	1B FGF-AS	LOC728606	Asb3	XLOC_000620	ENST00000513542	ENSG00000235285.1	NDM29	ENSG00000235285.1	Alu	SNHG4	LINC00312	ENSG00000147753.5	LINCMD1	AF086415	RRP1B	EPB41L4A-AS1	ENSG00000232956.3	ENSG00000231133.1	Chac2	ENSG00000230544.1	EPB41L4A-AS1	SNHG4	XLOC_014388	ENSG00000135253.9	ENSG00000232046.1	XLOC_005912	ENSG00000237548.1	ENSG00000237036.3	XLOC_000620	RUNXOR	U1 spliceosomal lncRNA	ENSG00000249364.1	PDZRN3-AS1	Asb3	Sema3g	lnc-LCE5A-1	ENSG00000259150.1	ENSG00000237548.1
HTTAS	XLOC_000620	ENSG00000259334.1	UCHL1-AS	RNA polymerase III-dependent lncRNAs	lnc-AL355149.1-1	HTTAS	ENSG00000233154.1	ESRG	FADS1	CRNDE	ENSG00000215231.3	ENSG00000259150.1	PCNCR1	HEIH	Asb3	GDNFOS	ENSG00000256218.1	ENSG00000249364.1	ENSG00000215808.2	ENSG00000250608.1	ENSG00000232021.2	RNA-a	ENSG00000237548.1	DLG2AS	ENSG00000240453.1	ENSG00000250195.1	ENSG00000147753.5	ENSG00000254154.3	KCNQ1DN	1B FGF-AS	T-UCRs	Asb3	Linc00963	lnc-AL355149.1-1	LALR	CECR9	ENSG00000241269.1	U1 spliceosomal lncRNA	Zim3	Asb3	ENSG00000264772.1	FADS1	Asb3	AP5M1	ENSG00000135253.9	PTHLH	ENSG00000231133.1	ENST00000513542	HA117
Alu	ENSG00000215808.2	CECR9	NAMA	HI-LNC25	Chac2	Asb3	ENSG00000232021.2	ASFMR1	C15orf2	TRAF3IP2-AS1	ENSG00000226496.1	HI-LNC25	ENSG00000203325.3	XLOC_005912	AF086415	HA117	NDM29	TC0101441	Alu	Alg2	lnc-KCTD6-3	ENSG00000215231.3	PCNA-AS1	XLOC_004122	ENSG00000249364.1	CECR9	116HG	AFAP1-AS1	WT1-AS	116HG	Alg2	FMR6	Kcna2-AS	RP1-179N16.3	ENSG00000264772.1	ENSG00000249772.1	ENSG00000248176.1	ENSG00000232956.3	ENST00000480739	PRNCR1	RP5-833A20.1	NAMA	RRP1B	TINCR	ENSG00000147753.5	UCHL1-AS	ENSG00000232956.3	ENSG00000248176.1	lncRNA-ATB
HEIH	XLOC_005912	REST/CoREST-regulated lncRNAs	Asb3	NDM29	116HG	ENSG00000215374.4	XLOC_014388	AP5M1	REST/CoREST-regulated lncRNAs	TINCR	LALR	GHET1	HAR1B	ENSG00000233251.3	lnc-LCE5A-1	HELLPAR	ENSG00000196096.3	lnc-C22orf32-1	HTTAS	ENSG00000196096.3	Sox4	DLEU1	Alu	FMR6	SUMO1P3	TUSC7	1B FGF-AS	ENSG00000233154.1	ENST00000513542	ENSG00000231185.2	ENSG00000232956.3	XLOC_004122	CECR3	lncRNA-MVIH	LOC728606	PRINS	ENSG00000203325.3	ENSG00000233154.1	AP000688.29	EPB41L4A-AS1	UCHL1-AS	DNM3OS	Yiya	AK095147	ENSG00000237548.1	ENSG00000249772.1	XLOC_004122	Asb3	ENSG00000259334.1
XLOC_005912	ENSG00000215374.4	FMR6	ENSG00000203325.3	lnc-LCE5A-1	TRAF3IP2-AS1	EPB41L4A-AS1	lnc-ZNF674-1	ENSG00000266952.1	LALR	RRP1B	ENSG00000232956.3	PCNA-AS1	ENSG00000237036.3	ENSG00000235285.1	XLOC_005912	HI-LNC25	LOC728606	ENSG00000248176.1	XLOC_004122	ENST00000513542	DLX6-AS1	ZFAT-AS1	Chac2	PSORS1C3	PTENpg1	PDZRN3-AS1	GAPLINC	ENSG00000232021.2	RNA-a	UCHL1-AS	ENSG00000231133.1	U1 spliceosomal lncRNA	XLOC_004562	SUMO1P3	PCNCR1	RP1-179N16.3	Chac2	KRASP1	FGF10-AS1	ENSG00000215374.4	ENSG00000232046.1	RNA polymerase III-dependent lncRNAs	ENSG00000248176.1	Sp5	ENSG00000264772.1	PISRT1	LINCMD1	ENSG00000203325.3	ENST00000513542
XLOC_014388	Asb3	Asb3	Alu	ENSG00000259334.1	HA117	ENSG00000215808.2	ENSG00000263753.1	LIPCAR	ENSG00000135253.9	PAN	ENSG00000249772.1	UCHL1-AS	ENSG00000245910.3	ENSG00000215808.2	ENSG00000147753.5	HOST2	PCNCR1	HTTAS	HEIH	ENSG00000256218.1	AFAP1-AS1	ENSG00000263753.1	lnc-AL355149.1-1	ENSG00000249364.1	ENSG00000263753.1	RUNXOR	ENSG00000259334.1	PRINS	MIR100HG	RP5-833A20.1	ENSG00000135253.9	ENSG00000259758.1	ENSG00000135253.9	ENSG00000249364.1	DNM3OS	ENSG00000241269.1	ENSG00000226496.1	PTENpg1	CECR9	ENSG00000215808.2	ENSG00000249772.1	UCHL1-AS	ENSG00000241269.1	ASFMR1	NDM29	ENSG00000232956.3	NAMA	Kcna2-AS	TC0101441
Asb3	HEIH	XLOC_004122	AC002511.1	C1QTNF9B-AS1	PRINS	SNHG4	ENSG00000215231.3	ENSG00000206129.3	DAPK1	CCND1	ENSG00000232021.2	ENSG00000203325.3	Kcna2-AS	XLOC_004122	ENSG00000237548.1	HTTAS	LIPCAR	ENSG00000237036.3	ENSG00000215374.4	ENSG00000233154.1	ENSG00000263753.1	ENSG00000233154.1	PDZRN3-AS1	LIPCAR	LIPCAR	TRAF3IP2-AS1	T-UCRs	ENSG00000215231.3	XLOC_004122	Sp5	FADS1	HOST2	ENSG00000264772.1	linc-POU3F3	AB074278	ENSG00000231133.1	ENSG00000232956.3	RP5-833A20.1	RMST	SNHG4	ENSG00000135253.9	RUNXOR	ENSG00000203325.3	PCAT1	1B FGF-AS	LINCMD1	AC002511.1	ENSG00000241269.1	ENSG00000249364.1
Chac2	XLOC_004122	UCHL1-AS	LINCMD1	ESCCAL-5	ENSG00000233154.1	U1 spliceosomal lncRNA	ENSG00000240453.1	TRAF3IP2-AS1	ENSG00000264772.1	ENSG00000215374.4	ENSG00000203325.3	LINC00271	ENSG00000241269.1	ENSG00000215374.4	ENSG00000259758.1	KCNQ1DN	PAN	ENSG00000245910.3	AB074278	ENSG00000215808.2	PTHLH	ENSG00000232021.2	lncRNA-ATB	HELLPAR	ENSG00000241269.1	IPW	HIF1A-AS2	ENSG00000240453.1	REST/CoREST-regulated lncRNAs	LIPCAR	ENSG00000264772.1	T-UCRs	ENSG00000259334.1	TUSC8	C15orf2	HYMAI	ENSG00000249772.1	Sp5	PRINS	CRNDE	ENSG00000241269.1	MRAK052686	XLOC_004122	SUMO1P3	XLOC_004122	ENSG00000230544.1	116HG	ENSG00000226496.1	UCHL1-AS
EPB41L4A-AS1	EPB41L4A-AS1	MALAT2	XLOC_005912	AC006050.3-003	lncRNA-ATB	CRNDE	MKRN3-AS1	Alu	RP5-833A20.1	KRASP1	ENSG00000240453.1	XLOC_014388	PTENpg1	XLOC_014388	HOST2	KUCG1	HYMAI	ENSG00000259150.1	U1 spliceosomal lncRNA	CECR9	BC040587	KRASP1	CECR9	ENSG00000248176.1	ENSG00000196096.3	HAR1A	PSORS1C3	ENSG00000263753.1	LIPCAR	CECR9	SLC7A2-IT1A/B	linc-POU3F3	PRNCR1	ENSG00000259758.1	LncRNA-LALR1	ENSG00000230544.1	ENSG00000232046.1	ENSG00000259334.1	Alu	U1 spliceosomal lncRNA	ENSG00000232956.3	lnc-LCE5A-1	ENSG00000226496.1	ENSG00000215374.4	ENSG00000259334.1	ENSG00000232046.1	XLOC_014388	XLOC_004122	ENSG00000259150.1
XLOC_004122	XLOC_014388	ENSG00000249364.1	ENSG00000226496.1	Sp5	ENSG00000215231.3	Alu	NAMA	PCA3	RNA polymerase III-dependent lncRNAs	KCNQ1OT1	PTHLH	lnc-ZNF674-1	ENSG00000226496.1	Chac2	XLOC_004122	LDMAR	UBE3A-AS1	LINC00271	XLOC_014388	ENSG00000197251.3	ENSG00000240453.1	AK095147	LncRNA-LALR1	ENSG00000259150.1	ENSG00000256218.1	KRASP1	ENSG00000249364.1	Chac2	AC002511.1	U1 spliceosomal lncRNA	Alu	PRNCR1	ENSG00000206129.3	Chac2	PRINS	ENSG00000232956.3	ENSG00000230544.1	ENSG00000226496.1	Alg2	LOC389023	ENSG00000231133.1	Alg2	1B FGF-AS	1B FGF-AS	RP1-179N16.3	ENSG00000231133.1	ENSG00000233154.1	AK294004	lnc-C22orf32-1
ENSG00000215374.4	Chac2	XLOC_014388	CECR9	ENSG00000249364.1	UBE3A-AS1	TC0101441	ENST00000513542	RP5-833A20.1	ENSG00000231185.2	UBE3A-AS1	ENSG00000230544.1	ENSG00000226496.1	SNHG5	ENSG00000259334.1	ENSG00000259334.1	LINC00162	TRAF3IP2-AS1	LDMAR	EPB41L4A-AS1	MRAK052686	LIPCAR	ENSG00000240453.1	ENSG00000259334.1	MRAK052686	ENSG00000215231.3	DLEU2	TC0101441	DLG2AS	ENSG00000233154.1	HOST2	LALR	ENSG00000249364.1	lncRNA-ATB	ENSG00000248176.1	REST/CoREST-regulated lncRNAs	1B FGF-AS	ENSG00000231133.1	ENSG00000232046.1	DMPK	TC0101441	ENSG00000230544.1	PTHLH	ENSG00000249772.1	ENSG00000255471.1	U1 spliceosomal lncRNA	HI-LNC25	ENST00000513542	ENSG00000249772.1	XLOC_000620
CRNDE	ENSG00000237548.1	ENSG00000259150.1	ENSG00000232046.1	ENSG00000259758.1	RRP1B	LOC389023	7SK	AK023948	AFAP1-AS1	lnc-LCE5A-1	ENSG00000263753.1	linc-POU3F3	ENSG00000232046.1	ENSG00000237548.1	RNA polymerase III-dependent lncRNAs	LINC01262	MESTIT1	lnc-AL355149.1-1	ENSG00000259334.1	ENSG00000233251.3	THRIL	EPB41L4A-AS1	AF086415	ENSG00000203325.3	HELLPAR	MIR31HG	ENSG00000259150.1	LIPCAR	SLC7A2-IT1A/B	AC006050.3-003	1B FGF-AS	lnc-C22orf32-1	ENSG00000266952.1	PRNCR1	lncRNA-MVIH	LIPCAR	XLOC_004122	116HG	HNF1A-AS1	Alu	CECR9	LINC00312	PRNCR1	CCND1	XLOC_014388	Kcna2-AS	ENSG00000232021.2	PRNCR1	ENSG00000248176.1
TC0101441	ENSG00000147753.5	lncRNA-ATB	ENSG00000249772.1	ENSG00000259150.1	51A	ENSG00000147753.5	Chac2	Arid2-IR	1B FGF-AS	ENSG00000256218.1	ENSG00000233154.1	LALR	Chac2	ENSG00000147753.5	ENSG00000259150.1	LINCMD1	ASFMR1	GAPLINC	ENSG00000147753.5	ENSG00000235285.1	SLC7A2-IT1A/B	51A	HOST2	ENSG00000226496.1	LINC00271	ENSG00000135253.9	ENSG00000248176.1	UCHL1-AS	ENSG00000232021.2	Alu	ENSG00000233154.1	HI-LNC25	ENSG00000237548.1	AF086415	ENSG00000254154.3	Chac2	lncRNA-ATB	ENSG00000249772.1	AK023948	ENSG00000147753.5	MRAK052686	ENST00000513542	lnc-ZNF674-1	Yiya	T-UCRs	ENSG00000240453.1	ENSG00000215231.3	1B FGF-AS	XLOC_005912
U1 spliceosomal lncRNA	ENSG00000259334.1	lnc-LCE5A-1	ENSG00000230544.1	ENSG00000248176.1	KCNQ1OT1	ENSG00000237548.1	RP4-620F22.3	FADS1	MRAK052686	ESCCAL-5	ENSG00000241269.1	ENSG00000241269.1	TERC	EPB41L4A-AS1	ENSG00000249364.1	LIPCAR	ENSG00000250608.1	HI-LNC25	Chac2	DLG2AS	RP5-843L14.1	AC002511.1	LALR	ENSG00000232046.1	ENSG00000237548.1	ENSG00000264772.1	ENSG00000226496.1	ENSG00000250195.1	LDMAR	Arid2-IR	lnc-AL355149.1-1	NDM29	ENSG00000237036.3	ENSG00000259150.1	lncRNA-ATB	ENSG00000264772.1	ENSG00000263753.1	ENSG00000135253.9	BPESC1	ENSG00000237548.1	UBE3A-AS1	CECR9	ENSG00000232956.3	Alu	AF086415	ENSG00000263753.1	Alu	ENSG00000259758.1	ENSG00000203325.3
ENSG00000147753.5	AB074278	ENSG00000248176.1	MKRN3-AS1	PTENpg1	T-UCRs	ENSG00000259758.1	HTTAS	CTBP1-AS	LncRNA-LALR1	ENSG00000215808.2	PRNCR1	ENST00000513542	SUMO1P3	ENSG00000249364.1	CECR9	lnc-AL355149.1-1	lnc-LCE5A-1	Kcna2-AS	ENSG00000237548.1	ENSG00000215374.4	RP4-620F22.3	AF086415	1B FGF-AS	ENSG00000249772.1	ENSG00000215808.2	AF086415	ENSG00000203325.3	CECR9	ENSG00000215231.3	HA117	51A	1B FGF-AS	ENSG00000245910.3	U1 spliceosomal lncRNA	MIR17HG	ENSG00000135253.9	ENSG00000240453.1	ENSG00000230544.1	PPP3CB	Kcna2-AS	lnc-LCE5A-1	XLOC_004122	ENSG00000230544.1	RRP1B	ENSG00000254154.3	ENSG00000232021.2	CHRF	EPB41L4A-AS1	ENSG00000226496.1
ENSG00000237548.1	ENSG00000249364.1	Chac2	Alg2	ENSG00000232046.1	ENSG00000232021.2	Kcna2-AS	RP5-843L14.1	AC006050.3-003	RP1-179N16.3	ENSG00000231185.2	ENSG00000250195.1	ENSG00000249772.1	ENSG00000249772.1	MIR7-3HG	UCHL1-AS	lnc-C22orf32-1	T-UCRs	ENSG00000203325.3	TC0101441	ENSG00000232021.2	GNAS-AS1	AK294004	ENSG00000249364.1	ENSG00000231133.1	ENSG00000259334.1	MRAK052686	ENSG00000232046.1	HELLPAR	Alg2	HELLPAR	ENSG00000232021.2	XLOC_014388	ENSG00000254154.3	T-UCRs	DLG2AS	MALAT2	KRASP1	ENSG00000259150.1	ENST00000513542	HI-LNC25	ENSG00000233154.1	DQ786243	EPB41L4A-AS1	PRNCR1	ENSG00000249364.1	ENSG00000233154.1	ENSG00000237036.3	ENSG00000232956.3	lnc-AL355149.1-1
ENSG00000259334.1	TC0101441	ENSG00000241269.1	ENSG00000241269.1	Arid2-IR	U1 spliceosomal lncRNA	HI-LNC25	AC006050.3-003	AFAP1-AS1	116HG	ENSG00000233251.3	ENSG00000255471.1	ENSG00000230544.1	CHRF	ENSG00000259150.1	XLOC_014388	lnc-KCTD6-3	ENSG00000197251.3	Sp5	ENSG00000249364.1	FGF10-AS1	AC002511.1	Alg2	ENSG00000248176.1	Chac2	ENSG00000147753.5	ENSG00000254154.3	ENSG00000232956.3	ENSG00000259758.1	RP4-620F22.3	Kcna2-AS	REST/CoREST-regulated lncRNAs	RP1-179N16.3	Sp5	NDM29	MEG3	ENSG00000233154.1	ENSG00000232021.2	ENSG00000231133.1	DAPK1	ENSG00000259758.1	Sp5	51A	ENSG00000232046.1	TARID	ENSG00000248176.1	CECR9	ENSG00000245910.3	ENSG00000230544.1	ENSG00000241269.1
Kcna2-AS	ENSG00000259150.1	ENSG00000226496.1	HELLPAR	ENSG00000249772.1	ENSG00000263753.1	ENSG00000232956.3	LIPCAR	BPESC1	Sp5	ENSG00000235285.1	ENSG00000135253.9	ENSG00000232046.1	TC0100223	TC0101441	ENSG00000248176.1	LncRNA-LALR1	TC0100223	ENSG00000226496.1	ENSG00000259150.1	CHRF	AF086415	Asb3	TC0100223	ENSG00000232956.3	ENSG00000235285.1	XIST	ENSG00000249772.1	ENSG00000255471.1	RP5-843L14.1	LDMAR	TRAF3IP2-AS1	ENSG00000259150.1	TRAF3IP2-AS1	ENSG00000226496.1	PTHLH	Arid2-IR	ENSG00000233154.1	lncRNA-MVIH	Kcna2-AS	ENSG00000232956.3	ENSG00000232021.2	SLC7A2-IT1A/B	ENSG00000231133.1	TC0101686	Chac2	ENSG00000215231.3	LIPCAR	ENSG00000232046.1	miR-21
ENSG00000249364.1	Kcna2-AS	ENSG00000203325.3	ENSG00000232956.3	ENSG00000232956.3	HELLPAR	ENSG00000259150.1	Alg2	C15orf2	RP5-843L14.1	ENSG00000196096.3	ENSG00000264772.1	Chac2	ENSG00000232956.3	ENSG00000248176.1	REST/CoREST-regulated lncRNAs	lnc-ZNF674-1	ENSG00000229563.1	ENSG00000241269.1	LncRNA-LALR1	XLOC_004122	Alg2	Chac2	Sp5	ENSG00000241269.1	ENSG00000233251.3	TC0100223	ENSG00000241269.1	1B FGF-AS	PTHLH	lnc-LCE5A-1	DNM3OS	LncRNA-LALR1	ENSG00000259484.1	ENSG00000203325.3	PRNCR1	UBE3A-AS1	ENSG00000215231.3	ENSG00000249364.1	MAP3K14	ENSG00000263753.1	ENSG00000254154.3	Asb3	Kcna2-AS	RP1-179N16.3	ENSG00000259150.1	ENSG00000231185.2	ENSG00000240453.1	KRASP1	RP1-179N16.3
ENSG00000259150.1	ENSG00000248176.1	ENSG00000232046.1	ENSG00000231133.1	ENSG00000263753.1	ENSG00000240453.1	ENSG00000263753.1	GAPLINC	CASC2	RP4-620F22.3	Arid2-IR	TC0100223	ENSG00000232956.3	ENSG00000231133.1	ENSG00000226496.1	ENSG00000226496.1	LOC389023	ENSG00000259484.1	AF086415	ENSG00000248176.1	RP4-620F22.3	Asb3	CHRF	ENSG00000259150.1	ENSG00000230544.1	LncRNA-LALR1	T-UCRs	U1 spliceosomal lncRNA	RNase MRP	T-UCRs	MRAK052686	RP1-179N16.3	ENSG00000248176.1	TDRG1	ENSG00000241269.1	UBE3A-AS1	UCHL1-AS	TARID	ENSG00000203325.3	SCAANT1	ENSG00000259150.1	ENSG00000215231.3	MESTIT1	LALR	ENSG00000233251.3	LALR	NAMA	Alg2	ENSG00000231133.1	ENSG00000249772.1
ENSG00000232046.1	ENSG00000226496.1	ENSG00000231133.1	ENST00000513542	ENSG00000226496.1	KRASP1	ENSG00000259334.1	ENSG00000250195.1	D4Z4	ENSG00000254154.3	T-UCRs	UBE3A-AS1	ENSG00000231133.1	ENSG00000230544.1	ENSG00000203325.3	TC0100223	miR-21	ENSG00000250195.1	RP1-179N16.3	ENSG00000226496.1	U1 spliceosomal lncRNA	CCND1	DLG2AS	ENSG00000203325.3	ENSG00000233154.1	ENSG00000215374.4	ENSG00000245910.3	Sp5	Sp5	ENSG00000263753.1	RNA polymerase III-dependent lncRNAs	ENSG00000263753.1	lnc-AL355149.1-1	ENSG00000230133.1	ENSG00000249772.1	ENSG00000259758.1	ENSG00000232021.2	PCAT1	ENSG00000264772.1	PINK1-AS	ENSG00000240453.1	ENSG00000263753.1	LIPCAR	SNHG4	ENSG00000235285.1	linc-POU3F3	DQ786243	ENSG00000263753.1	miR-21	SNHG4
ENSG00000226496.1	ENSG00000203325.3	ENSG00000232956.3	ENSG00000233154.1	ENSG00000240453.1	ENSG00000135253.9	ENSG00000241269.1	RNA-a	DAPK1	PRNCR1	ENSG00000206129.3	LOC728606	Kcna2-AS	lnc-C22orf32-1	AB074278	ENSG00000203325.3	MKRN3-AS1	ENSG00000230133.1	ENSG00000232046.1	MIR7-3HG	RP5-843L14.1	CECR9	ENSG00000231185.2	ENSG00000249772.1	ENSG00000232021.2	NDM29	ENSG00000237036.3	ENSG00000232021.2	ENSG00000231185.2	ENSG00000240453.1	RNA-a	BX118339	HTTAS	CTBP1-AS	ENSG00000232046.1	AC006050.3-003	ENSG00000215231.3	XLOC_014388	HELLPAR	lnc-SCA7	ENSG00000249772.1	NDM29	AC002511.1	TC0101441	ENSG00000215808.2	ENSG00000203325.3	LIPCAR	U1 spliceosomal lncRNA	XLOC_014388	Asb3
ENSG00000215231.3	ENSG00000241269.1	ENSG00000249772.1	XLOC_004122	ENSG00000203325.3	ENSG00000264772.1	ENSG00000226496.1	Sp5	DBE-T	RNase MRP	ENSG00000259484.1	PCNCR1	SNHG11	51A	ENSG00000241269.1	miR-21	MRAK052686	ENSG00000266952.1	TC0100223	ENSG00000203325.3	SLC7A2-IT1A/B	Chac2	ENSG00000250195.1	ENSG00000226496.1	ENSG00000263753.1	RP1-179N16.3	ENSG00000259758.1	ENSG00000230544.1	ENSG00000237036.3	XLOC_014388	RNase MRP	ENSG00000240453.1	ENSG00000203325.3	PDZRN3-AS1	HI-LNC25	Alu	lnc-LCE5A-1	ADAMTS9-AS2	ENSG00000241269.1	116HG	ENSG00000226496.1	ENSG00000240453.1	HA117	XLOC_014388	ENSG00000256218.1	ENSG00000232046.1	ENSG00000255471.1	AC006050.3-003	lnc-ZNF674-1	ENSG00000232956.3
ENSG00000232956.3	ENSG00000249772.1	ENSG00000230544.1	ENSG00000232021.2	ENSG00000232021.2	Sp5	ENSG00000249772.1	ESCCAL-5	DMPK	SLC7A2-IT1A/B	ENSG00000230133.1	MRAK052686	Sp5	LINC00271	ENSG00000249772.1	ENSG00000249772.1	NAMA	REST/CoREST-regulated lncRNAs	ENSG00000249772.1	ENSG00000241269.1	ENSG00000263753.1	DLEU1	ENSG00000255471.1	Kcna2-AS	ENSG00000215231.3	ESCCAL-5	LIPCAR	ENSG00000237036.3	ENSG00000245910.3	RP5-833A20.1	RP4-620F22.3	AC006050.3-003	Chac2	ENSG00000147753.5	ENSG00000231133.1	Arid2-IR	lncRNA-ATB	BOK-AS1	ESCCAL-5	D4Z4	ENSG00000241269.1	T-UCRs	LDMAR	51A	KRASP1	ENSG00000226496.1	Alg2	RNA polymerase III-dependent lncRNAs	TC0101441	ENSG00000230544.1
ENSG00000248176.1	ENSG00000232046.1	TC0100223	ENSG00000215231.3	ENSG00000215231.3	AF086415	ENSG00000240453.1	T-UCRs	ENSG00000135253.9	LIPCAR	ENSG00000250608.1	PRINS	TC0100223	Sp5	ENSG00000232046.1	U1 spliceosomal lncRNA	NDM29	ENSG00000206129.3	ENSG00000232956.3	ENSG00000249772.1	XLOC_004562	DLG2AS	ENST00000513542	ENSG00000232046.1	ENSG00000240453.1	AB074278	LSINCT5	ENSG00000245910.3	lnc-LCE5A-1	HELLPAR	RP5-843L14.1	RP5-843L14.1	ENSG00000241269.1	ADAMTS9-AS2	ENSG00000230544.1	CDKN2B-AS1	miR-21	CCDC26	ENSG00000248176.1	DBE-T	ENSG00000215231.3	U1 spliceosomal lncRNA	HELLPAR	KRASP1	ENSG00000196096.3	ENSG00000232956.3	ENSG00000250195.1	UCHL1-AS	HI-LNC25	ENSG00000232046.1
ENSG00000232021.2	LncRNA-LALR1	RNA polymerase III-dependent lncRNAs	XLOC_014388	ENSG00000231133.1	LALR	ENSG00000232046.1	SNHG5	ENSG00000254154.3	U1 spliceosomal lncRNA	ENSG00000197251.3	LIPCAR	ENSG00000233154.1	ENSG00000215231.3	ENSG00000232956.3	ENSG00000241269.1	NPPA-AS1	HOTTIP	BOK-AS1	ENSG00000232046.1	ENSG00000240453.1	DQ786243	HA117	ENSG00000230544.1	UCHL1-AS	U1 spliceosomal lncRNA	ENSG00000255471.1	ENSG00000233154.1	RUNXOR	HA117	RUNXOR	RP4-620F22.3	TC0101441	CASC2	ENSG00000232956.3	CHRF	ENSG00000263753.1	DLG2AS	T-UCRs	AC002511.1	ENSG00000232021.2	ENSG00000250195.1	116HG	ENSG00000259758.1	ENSG00000135253.9	ENSG00000241269.1	XLOC_000620	Sp5	ENSG00000215231.3	AF086415
ENSG00000249772.1	ENSG00000232956.3	Arid2-IR	SNHG4	ENSG00000233154.1	Alu	ENSG00000215231.3	linc-POU3F3	ENSG00000259758.1	lnc-LCE5A-1	PRINS	ENSG00000231185.2	NDM29	ENSG00000232021.2	ENSG00000230544.1	ENSG00000232046.1	PISRT1	PRINS	PCNA-AS1	ENSG00000232956.3	116HG	ENSG00000231185.2	HI-LNC25	ENSG00000231133.1	Sp5	Sp5	ESCCAL-5	ENSG00000231133.1	MRAK052686	ESCCAL-5	SLC7A2-IT1A/B	ENSG00000254154.3	ENSG00000226496.1	CCDC26	Alu	H19	ENSG00000240453.1	ENSG00000231185.2	Alu	Sp5	ENSG00000259334.1	TC0100223	AB074278	HI-LNC25	ENSG00000264772.1	ENSG00000249772.1	AC006050.3-003	RUNXOR	ENSG00000233154.1	XLOC_004122
ENSG00000233154.1	ENSG00000230544.1	ENSG00000259758.1	ENSG00000240453.1	ENSG00000241269.1	RP1-179N16.3	1B FGF-AS	ENSG00000255471.1	ENSG00000264772.1	UBE3A-AS1	RNA polymerase III-dependent lncRNAs	ENSG00000254154.3	ENSG00000237036.3	ENSG00000233154.1	Kcna2-AS	ENSG00000230544.1	PSORS1C3	Sp5	PCNCR1	ENSG00000230544.1	ENSG00000215231.3	ENSG00000250195.1	HOST2	51A	ENSG00000250195.1	AC006050.3-003	PRINS	ENSG00000240453.1	U1 spliceosomal lncRNA	51A		ENSG00000215231.3	AF086415	DLG2AS	Sp5	HA117	ENSG00000254154.3	ENSG00000237036.3	CHRF	lnc-LCE5A-1	ENSG00000232046.1	RNA polymerase III-dependent lncRNAs	AC006050.3-003	ENSG00000215231.3	ENSG00000197251.3	ENSG00000230544.1	ENSG00000245910.3	CECR9	ENSG00000232021.2	Kcna2-AS
ENSG00000240453.1	MIR7-3HG	LALR	ENSG00000237036.3	ENSG00000230544.1	NDM29	DLG2AS	HA117	HELLPAR	LOC728606	ENSG00000229563.1	1B FGF-AS	ENSG00000245910.3	HOST2	LncRNA-LALR1	ENSG00000231133.1	PTCSC3	RNA polymerase III-dependent lncRNAs	LOC728606	ENSG00000231133.1	Pex11b	ENSG00000255471.1	LDMAR	ENSG00000241269.1	CECR9	ENSG00000250195.1	51A	ENSG00000263753.1	AC006050.3-003	ENSG00000245910.3		ENSG00000259758.1	ENSG00000249772.1	DLX6-AS1	1B FGF-AS	HELLPAR	PRNCR1	ENSG00000245910.3	AC006050.3-003	PTHLH	ENSG00000231133.1	PRNCR1	AF086415	HOST2	ENSG00000206129.3	LOC728606	ENSG00000237036.3	RNase MRP	ENSG00000263753.1	PCNCR1
ENSG00000241269.1	ENSG00000232021.2	ENSG00000240453.1	ENSG00000245910.3	ENSG00000250195.1	AB074278	ENSG00000203325.3	SLC7A2-IT1A/B	HOTTIP	PCNCR1	ENSG00000266952.1	Sp5	ENSG00000232021.2	RP1-179N16.3	ENSG00000232021.2	ENSG00000232956.3	REST/CoREST-regulated lncRNAs	U1 spliceosomal lncRNA	ENSG00000230544.1	ENSG00000233154.1	LIPCAR	ENST00000513542	LINCMD1	ENSG00000233154.1	ENSG00000237036.3	T-UCRs	LINC00032	ENSG00000215231.3	Alu	ENSG00000237036.3		WRAP53	ENSG00000230544.1	ENSG00000196096.3	ENSG00000233154.1	HOST2	REST/CoREST-regulated lncRNAs	ENSG00000250195.1	RP1-179N16.3	LIPCAR	1B FGF-AS	Arid2-IR	Chac2	ENSG00000263753.1	ENSG00000250608.1	PCNCR1	XLOC_005912	Chac2	ENSG00000240453.1	LOC728606
ENSG00000203325.3	ENSG00000233154.1	AC006050.3-003	ENSG00000263753.1	T-UCRs	1B FGF-AS	ENSG00000230544.1	lnc-C22orf32-1	HYMAI	miR-21	CCAT1	RUNXOR	ENSG00000215231.3	ENSG00000263753.1	ENSG00000231133.1	Chac2	RNA-a	lncRNA-ATB	PTENpg1	ENSG00000232021.2	XLOC_014388	HA117	lnc-AL355149.1-1	ENSG00000232956.3	ENSG00000245910.3	PRNCR1	RP1-179N16.3	Kcna2-AS	Arid2-IR	TRAF3IP2-AS1		AF086415	ENSG00000232046.1	ENSG00000197251.3	ENSG00000240453.1	HOTAIR	TC0100223	ENSG00000255471.1	ENSG00000254154.3	AC006050.3-003	DLG2AS	ENSG00000259758.1	CHRF	ENSG00000232021.2	ENSG00000230133.1	ENSG00000231133.1	AC002511.1	ENSG00000250195.1	Chac2	ENSG00000231133.1
ENSG00000263753.1	ENSG00000231133.1	ENSG00000233154.1	RP5-843L14.1	PRNCR1	ENSG00000254154.3	ENSG00000231133.1	116HG	IPW	RNA-a	ENSG00000135253.9	lnc-LCE5A-1	ENSG00000240453.1	7SK	ENSG00000233154.1	LALR	RNase MRP	1B FGF-AS	HAR1B	ENSG00000215231.3	DLX6-AS1	HOST2	lnc-C22orf32-1	ENSG00000232021.2	RUNXOR	ENSG00000259758.1	RNA-a	ENSG00000250195.1	Kcna2-AS	linc-POU3F3		116HG	ENSG00000232956.3	ENSG00000215374.4	ENSG00000232021.2	Kcna2-AS	U1 spliceosomal lncRNA	EPB41L4A-AS1	1B FGF-AS	CHRF	ENSG00000203325.3	MALAT2	DLG2AS	ENSG00000233154.1	CCAT1	TRAF3IP2-AS1	CHRF	ENSG00000255471.1	51A	ENSG00000233154.1
ENSG00000230544.1	ENSG00000215231.3	ENSG00000263753.1	RP4-620F22.3	U1 spliceosomal lncRNA	LncRNA-LALR1	ENSG00000231185.2	RP5-833A20.1	Kcna2-AS	Alu	U1 spliceosomal lncRNA	U1 spliceosomal lncRNA	SUMO1P3	linc-POU3F3	ENSG00000215231.3	ENSG00000233154.1	RP4-620F22.3	ENSG00000255471.1	ENSG00000231133.1	ENSG00000240453.1	LINC00299	LINCMD1	lnc-ZNF674-1	ENSG00000240453.1	ENSG00000255471.1	ENSG00000255471.1	RP4-620F22.3	lncRNA-MVIH	RNA polymerase III-dependent lncRNAs	TC0100223		ENSG00000237036.3	ENSG00000231133.1	ENSG00000215808.2	ENSG00000215231.3	KCNQ1OT1	RNA polymerase III-dependent lncRNAs	GAPLINC	HOST2	FADS1	ENSG00000230544.1	AC006050.3-003	ESCCAL-5	Chac2	AB074278	ENSG00000233154.1	SLC7A2-IT1A/B	Kcna2-AS	AF086415	ENSG00000215231.3
DLG2AS	ENSG00000240453.1	ENSG00000215231.3	LDMAR	ENSG00000255471.1	HOST2	ENSG00000232021.2	AB074278	KRASP1	Arid2-IR	ENSG00000264772.1	ENSG00000259758.1	HOST2	ENSG00000240453.1	ENSG00000240453.1	ENSG00000232021.2	RP5-843L14.1	ENSG00000135253.9	7SK	Kcna2-AS	MIR100HG	lnc-AL355149.1-1	miR-21	ENSG00000215231.3	1B FGF-AS	Alu	RP5-843L14.1	ENSG00000255471.1		NDM29		ENSG00000245910.3	Sp5	ENSG00000229563.1	ENSG00000263753.1	LDMAR	Sp5	GHET1	LALR	HA117	ENSG00000231185.2	1B FGF-AS	HI-LNC25	ENSG00000240453.1	ENSG00000259484.1	ENSG00000232021.2	DLG2AS	ENSG00000231185.2	DLG2AS	ENSG00000232021.2
ENSG00000231133.1	ENSG00000263753.1	ENSG00000232021.2	116HG	TC0100223	ENSG00000250195.1	ENSG00000233154.1	CHRF	LINC00312	HOST2	AFAP1-AS1	ENSG00000237036.3	ENSG00000263753.1	PCNA-AS1	ENSG00000263753.1	ENSG00000215231.3	Sema3g	ENSG00000264772.1	ENSG00000232021.2	ENSG00000263753.1	RNA-a	lnc-C22orf32-1	NAMA	ENSG00000263753.1	AC006050.3-003	1B FGF-AS	MALAT2	PCNCR1		Chac2		HELLPAR	ENSG00000215231.3	ENSG00000233251.3	KCNQ1OT1	MALAT1	LALR	HI-LNC25	LncRNA-LALR1	HELLPAR	ENSG00000233154.1	ENSG00000237036.3	HOST2	MALAT2	ENSG00000229563.1	ENSG00000215231.3	ENST00000513542	HA117	ENSG00000231185.2	LALR
ENSG00000231185.2	lncRNA-MVIH	LOC728606	Chac2	ENSG00000237036.3	AC006050.3-003	ENSG00000237036.3	51A	lnc-SCA7	PTHLH	AC006050.3-003	ENSG00000245910.3	RP1-179N16.3	NDM29	ENSG00000250195.1	ENSG00000240453.1	SLC7A2-IT1A/B	AC006050.3-003	ENSG00000233154.1	MALAT2	ENSG00000250195.1	lnc-ZNF674-1	PISRT1	ENSG00000237036.3	lnc-LCE5A-1	lncRNA-MVIH	NDM29	LOC728606		ENSG00000250195.1		HOST2	ENSG00000232021.2	ENSG00000235285.1	Kcna2-AS	MIAT	PCNCR1	KCNQ1OT1	AB074278	LDMAR	ENSG00000237036.3	ENSG00000245910.3	LINC00271	AF086415	GHET1	MALAT2	RP4-620F22.3	HELLPAR	ENSG00000237036.3	ENSG00000263753.1
ENSG00000237036.3	MALAT2	PCNCR1	ENSG00000250195.1	ENSG00000245910.3	TC0100223	ENSG00000245910.3	AF086415	MAP3K14	ENSG00000237036.3	1B FGF-AS	Arid2-IR	lnc-C22orf32-1	lnc-AL355149.1-1	MALAT2	ENSG00000263753.1	SNHG11	Arid2-IR	ENSG00000215231.3	ENSG00000250195.1	Chac2	miR-21	PTHLH	ENSG00000245910.3	ENSG00000231185.2	TC0100223	CHRF	PCNA-AS1		lnc-C22orf32-1		NDM29	ENSG00000263753.1	ENSG00000250608.1	GAPLINC	MRAK052686	LOC728606	LINC00271	ENSG00000237036.3	MIR100HG	ENSG00000245910.3	ENSG00000255471.1	lnc-AL355149.1-1	DLG2AS	ENSG00000254154.3	ENSG00000259758.1	RP5-843L14.1	LDMAR	ENSG00000245910.3	ENSG00000240453.1
ENSG00000245910.3	ENSG00000250195.1	HI-LNC25	Kcna2-AS	Alu	PRNCR1	ENSG00000248176.1	ENSG00000231185.2	MESTIT1	ENSG00000245910.3	ENSG00000254154.3	RNA polymerase III-dependent lncRNAs	51A	HI-LNC25	ENSG00000245910.3	Alu	SNHG5	MALAT2	ENSG00000240453.1	ENSG00000245910.3	HELLPAR	MRAK052686	REST/CoREST-regulated lncRNAs	GAPLINC	Alu	ENSG00000237036.3	116HG	HTTAS		116HG		RRP1B	ENSG00000233154.1	ENSG00000256218.1	LALR	RNA polymerase III-dependent lncRNAs	ENSG00000250195.1	linc-POU3F3	ENSG00000245910.3	MRAK052686	ENSG00000248176.1	Alu	lnc-C22orf32-1	ENSG00000231185.2	ENSG00000266952.1	lncRNA-ATB	XLOC_004122	RNA-a	ENSG00000250195.1	XLOC_014388
ENSG00000250195.1	ENSG00000245910.3	Sp5	RNase MRP	ENSG00000231185.2	ENSG00000255471.1	ENSG00000249364.1	HELLPAR	MIR100HG	HA117	Alu	AC006050.3-003	AB074278	AB074278	ENSG00000237036.3	DLG2AS	Sox4	MRAK052686	ENSG00000263753.1	ENSG00000237036.3	AC006050.3-003	NAMA	RP1-179N16.3	ENSG00000250195.1	Arid2-IR	ENSG00000245910.3	LDMAR	LALR		Sp5		ENSG00000250195.1	Kcna2-AS	ENSG00000259758.1	ENSG00000237036.3	RNA-a	ENSG00000259758.1	LOC728606	PRNCR1	RNA polymerase III-dependent lncRNAs	ENSG00000249364.1	lncRNA-MVIH	LncRNA-LALR1	ENSG00000237036.3	ENSG00000231185.2	ENSG00000240453.1	RNase MRP	RP4-620F22.3	ENSG00000255471.1	ENSG00000245910.3
ENSG00000255471.1	ENSG00000237036.3	ENSG00000250195.1	ENSG00000255471.1	Kcna2-AS	Kcna2-AS	ENSG00000250195.1	HI-LNC25	PAN	ENSG00000259758.1	ENSG00000245910.3	HELLPAR	AF086415	AF086415	ENSG00000255471.1	ENSG00000231185.2	Sp5	ENSG00000254154.3	ENSG00000250195.1	DLG2AS	ENSG00000255471.1	PISRT1	Sema3g	ENSG00000255471.1	Kcna2-AS	LALR	AB074278	PTENpg1		ENSG00000255471.1		ENSG00000255471.1	ENSG00000240453.1	IFNG-AS1	ENSG00000245910.3	RNase MRP	ENSG00000255471.1	MALAT2	lncRNA-ATB	RNA-a	ENSG00000250195.1	Kcna2-AS	miR-21	ENSG00000245910.3	REST/CoREST-regulated lncRNAs	ENSG00000263753.1	Asb3	RP5-843L14.1	HOST2	ENSG00000237036.3
LALR	ENSG00000255471.1	U1 spliceosomal lncRNA	RNA-a	1B FGF-AS	REST/CoREST-regulated lncRNAs	ENSG00000255471.1	HOST2	PINK1-AS	LDMAR	ENSG00000237036.3	Alu	DLG2AS	DLG2AS	PCNCR1	ENSG00000237036.3	Srsf9	Alu	ENSG00000255471.1	ENSG00000231185.2	ENSG00000237036.3	RNA-a	SNHG4	LOC728606	RNA polymerase III-dependent lncRNAs	Kcna2-AS	AC006050.3-003	ENSG00000231185.2		AB074278		TC0100223	ENSG00000237036.3	LALR	ENSG00000250195.1	RP4-620F22.3	ENSG00000237036.3	PCNCR1	Kcna2-AS	RNase MRP	ENSG00000255471.1	LALR	PDZRN3-AS1	ENSG00000250195.1	ENSG00000259758.1	Kcna2-AS	Chac2	SLC7A2-IT1A/B	lnc-AL355149.1-1	Chac2
lncRNA-ATB	DLG2AS	Alu	HA117	DLG2AS	ENSG00000237036.3	LALR	LDMAR	PPP3CB	Kcna2-AS	PRNCR1	Kcna2-AS	ENSG00000231185.2	ENSG00000231185.2	LOC728606	ENSG00000245910.3	U1 spliceosomal lncRNA	ENSG00000245910.3	HOST2	ENSG00000255471.1	ENSG00000245910.3	RNase MRP	SNHG5	PCNCR1	U1 spliceosomal lncRNA	ENSG00000231185.2	DLG2AS	BOK-AS1		AF086415		LncRNA-LALR1	ENSG00000245910.3	LINC00271	TC0100223	RP5-833A20.1	ENSG00000245910.3	PDZRN3-AS1	TC0100223	RP4-620F22.3	LALR	DLG2AS	RNA-a	ENSG00000255471.1	Kcna2-AS	TC0100223	HA117		lnc-C22orf32-1	TC0100223
lncRNA-MVIH	ENSG00000231185.2	1B FGF-AS	Sp5	KCNQ1OT1	ENSG00000245910.3	lncRNA-ATB	lnc-AL355149.1-1	PRINS	HELLPAR	Kcna2-AS		ENSG00000250195.1	ENSG00000250195.1	DLG2AS	ENSG00000250195.1	UBE3A-AS1	ENSG00000237036.3	LncRNA-LALR1	LALR	Kcna2-AS	RP1-179N16.3	Sox4	ENSG00000231185.2		lncRNA-ATB	ENSG00000231185.2	DLG2AS		CHRF		PCNA-AS1	ENSG00000250195.1	LINC00299	ENSG00000255471.1	RP5-843L14.1	AC006050.3-003	PTENpg1	ENSG00000259758.1	RP5-833A20.1	lncRNA-ATB	ENSG00000231185.2	RNase MRP	lnc-AL355149.1-1	ENSG00000245910.3	ENSG00000250195.1	HELLPAR		LOC728606	DLG2AS
LOC728606	LALR	ENSG00000255471.1	ENSG00000231185.2	LALR	ENSG00000259758.1	lncRNA-MVIH	LncRNA-LALR1	PRNCR1	AC006050.3-003	DLG2AS		ENSG00000255471.1	ENSG00000255471.1	ENSG00000231185.2	ENSG00000255471.1	UCHL1-AS	ENSG00000231185.2	116HG	lncRNA-ATB	ENSG00000231185.2	Sema3g	Sp5	HI-LNC25		DLG2AS	HA117	KCNQ1OT1		DLG2AS		KRASP1	DLG2AS	LOC728606	lncRNA-ATB	RUNXOR	Alu	REST/CoREST-regulated lncRNAs	KCNQ1OT1	RP5-843L14.1	lncRNA-MVIH	KCNQ1OT1	RP1-179N16.3	lnc-C22orf32-1	ENSG00000237036.3	Sp5	LDMAR		MALAT2	ENSG00000231185.2
MALAT2	lncRNA-ATB	ENSG00000237036.3	HOST2	lncRNA-ATB	LOC728606	LOC728606	LOC389023	PTHLH	DLG2AS	ENSG00000259758.1		GAPLINC	GAPLINC	LALR	Kcna2-AS	WNT4	ENSG00000259758.1	AB074278	lncRNA-MVIH	HA117	Sp5	TC0100223	HTTAS		KCNQ1OT1	HELLPAR	lncRNA-ATB		ENSG00000231185.2		GAPLINC	ENSG00000231185.2	PCNCR1	DLG2AS	SLC7A2-IT1A/B	HELLPAR	Sp5	DLG2AS	RUNXOR	LOC728606	lncRNA-ATB	RP4-620F22.3	LOC728606	PCNCR1	ENSG00000255471.1	RNA-a		PCNCR1	ENSG00000250195.1
MIR7-3HG	LOC728606	ENSG00000245910.3	SLC7A2-IT1A/B	lncRNA-MVIH	PCNCR1	MALAT2	MALAT2	RRP1B		LOC728606		lnc-AL355149.1-1	LncRNA-LALR1	lncRNA-ATB	SNHG4	XLOC_000620	Kcna2-AS	DLG2AS	LOC728606	LDMAR	XLOC_000620	TC0101441	LOC389023		LOC728606	HOST2	MALAT2		HOST2		CCND1	ENSG00000255471.1	Pex11b	ENSG00000231185.2	TUG1	Kcna2-AS	SUMO1P3	LOC728606	SLC7A2-IT1A/B	MALAT2	LOC728606	RP5-833A20.1	PCNCR1	LOC728606	DLG2AS	Sp5		REST/CoREST-regulated lncRNAs	ENSG00000255471.1
PCNCR1	PCNCR1	ENSG00000231185.2		LOC728606	MALAT2	PCNCR1	miR-21	SCAANT1		MALAT2		LncRNA-LALR1	MALAT2	lncRNA-MVIH	Sp5	XLOC_004122	DLG2AS	ENSG00000231185.2	PCNCR1	Sp5	XLOC_004122	XLOC_000620	MALAT2		MALAT2	LncRNA-LALR1	MKRN3-AS1		lnc-AL355149.1-1		DLG2AS	LOC728606	PRINS	LOC728606	XIST	DLG2AS	TC0100223	MALAT2		PCNCR1	PCNCR1	RP5-843L14.1	REST/CoREST-regulated lncRNAs	DLG2AS	ENSG00000231185.2	XLOC_014388		RP1-179N16.3	HOST2
REST/CoREST-regulated lncRNAs	REST/CoREST-regulated lncRNAs	DLG2AS		MALAT2	DLG2AS	REST/CoREST-regulated lncRNAs	NDM29	UBE3A-AS1		PCNCR1		LOC728606	miR-21	REST/CoREST-regulated lncRNAs		XLOC_005912	LALR	MALAT2	REST/CoREST-regulated lncRNAs		XLOC_005912	XLOC_004122	REST/CoREST-regulated lncRNAs		PCNCR1	miR-21	REST/CoREST-regulated lncRNAs		LncRNA-LALR1		ENSG00000231185.2	PCNCR1	REST/CoREST-regulated lncRNAs	MALAT2		ENSG00000231185.2	TC0101441	PCNCR1		REST/CoREST-regulated lncRNAs	REST/CoREST-regulated lncRNAs	Sp5	RP1-179N16.3	LncRNA-LALR1	ENSG00000237036.3			SNHG4	REST/CoREST-regulated lncRNAs
Sp5	Sp5	Kcna2-AS		PCNCR1	ENSG00000231185.2	Sp5	REST/CoREST-regulated lncRNAs	Zim3		REST/CoREST-regulated lncRNAs		MALAT2	REST/CoREST-regulated lncRNAs	Sp5		XLOC_014388	lncRNA-MVIH	MKRN3-AS1	Sp5		XLOC_014388	XLOC_005912	SNHG11		REST/CoREST-regulated lncRNAs	RP5-833A20.1	TC0100223		miR-21		MALAT2	REST/CoREST-regulated lncRNAs	TUSC8	PCNCR1			TC0101686	REST/CoREST-regulated lncRNAs		Sp5		TRAF3IP2-AS1	Sp5	MALAT2	ENSG00000245910.3			Sp5	Sp5
TC0100223	TC0100223			REST/CoREST-regulated lncRNAs		TC0100223	RP1-179N16.3			TC0100223		PCNCR1		TC0100223		ZFAT-AS1		REST/CoREST-regulated lncRNAs	TC0100223			XLOC_014388				SLC7A2-IT1A/B	TDRG1		RP1-179N16.3		RP5-833A20.1	TC0100223		REST/CoREST-regulated lncRNAs			Yiya			TC0100223		XLOC_014388	TC0100223	TC0100223	REST/CoREST-regulated lncRNAs			TC0100223
[truncated: 176 more columns]
