# Supplementary material for: Inferring Latent Disease-lncRNA Associations by Faster Matrix Completion on a Heterogeneous Network
Source: Front Genet. 2019 Sep 4;10:769. doi: 10.3389/fgene.2019.00769 (PMC6749816; doi:10.3389/fgene.2019.00769)
Supplement: Supplementary file 3 [file Table_3.xlsx]

## Sheet: Sheet1
bladder cancer	CDKN2B-AS1	1
colorectal cancer	CDKN2B-AS1	1
hepatocellular carcinoma	CDKN2B-AS1	1
kidney cancer	CDKN2B-AS1	1
lung cancer	CDKN2B-AS1	1
gastric cancer	GAS5	1
hepatocellular carcinoma	GAS5	1
lung cancer	GAS5	1
colorectal cancer	H19	1
Huntington's disease	H19	1
non-small cell lung cancer	H19	1
acute myocardial infarction	HOTAIR	1
bladder cancer	HOTAIR	1
Huntington's disease	HOTAIR	1
kidney cancer	HOTAIR	1
melanoma	HOTAIR	1
neuroblastoma	HOTAIR	1
ovarian cancer	HOTAIR	1
prostate	HOTAIR	1
bladder cancer	MALAT1	1
Esophageal squamous cell carcinoma	MALAT1	1
gastric cancer	MALAT1	1
Huntington's disease	MALAT1	1
ovarian cancer	MALAT1	1
bladder cancer	MEG3	1
cervical cancer	MEG3	1
colorectal cancer	MEG3	1
Esophageal squamous cell carcinoma	MEG3	1
non-small cell lung cancer	MEG3	1
ovarian cancer	MEG3	1
colorectal cancer	PVT1	1
lung cancer	PVT1	1
tumor	PVT1	1
breast cancer	UCA1	1
cancer	UCA1	1
melanoma	MALAT1	0.997375
kidney cancer	PVT1	0.992711
melanoma	MEG3	0.989295
acute myocardial infarction	H19	0.988244
colorectal cancer	GAS5	0.977218
bladder cancer	PVT1	0.977181
B-cell neoplasms	MEG3	0.974295
acute myocardial infarction	MEG3	0.968142
hepatocellular carcinoma	LincRNA-p21	0.967837
B-cell neoplasms	H19	0.964492
Alzheimer's disease	H19	0.952068
Alzheimer's disease	HOTAIR	0.936204
Huntington's disease	CDKN2B-AS1	0.924237
Esophageal squamous cell carcinoma	PVT1	0.919648
Alzheimer's disease	MEG3	0.90495
Alzheimer's disease	MALAT1	0.90213
cancer	LincRNA-p21	0.90137
non-small cell lung cancer	CDKN2B-AS1	0.897925
bladder cancer	GAS5	0.89744
breast cancer	LincRNA-p21	0.889848
prostate	UCA1	0.881947
hepatocellular carcinoma	TUG1	0.880333
hepatocellular carcinoma	BCYRN1	0.86914
ovarian cancer	CDKN2B-AS1	0.868334
tumor	BCYRN1	0.868262
lung adenocarcinoma	H19	0.861918
non-small cell lung cancer	PVT1	0.860653
cancer	TUG1	0.858679
Huntington's disease	PVT1	0.856403
nasopharyngeal carcinoma	H19	0.855434
cancer	MINA	0.854745
liver cancer	MEG3	0.854241
neuroblastoma	PVT1	0.854087
hepatocellular carcinoma	LSINCT5	0.848838
gastric cancer	LincRNA-p21	0.848556
breast cancer	MINA	0.842493
cancer	KCNQ1OT1	0.840323
Esophageal squamous cell carcinoma	GAS5	0.839677
lung adenocarcinoma	MEG3	0.838571
lymphoma	HOTAIR	0.837041
lymphoma	H19	0.834072
renal carcinoma	MALAT1	0.830925
cancer	BCYRN1	0.829904
non-small cell lung cancer	GAS5	0.828805
tumor	MINA	0.822863
colorectal cancer	UCA1	0.821333
lymphoma	MALAT1	0.819323
cancer	LSINCT5	0.817247
glioma	HOTAIR	0.816333
lung cancer	UCA1	0.813579
Huntington's disease	GAS5	0.812376
B-cell neoplasms	CDKN2B-AS1	0.812333
breast cancer	TUG1	0.810592
lymphoma	MEG3	0.810319
neuroblastoma	GAS5	0.804398
renal carcinoma	H19	0.802043
cervical cancer	CDKN2B-AS1	0.800354
glioma	MALAT1	0.797933
tumor	TUG1	0.795531
nasopharyngeal carcinoma	MEG3	0.790588
breast cancer	DRAIC	0.790492
oral squamous carcinoma	MALAT1	0.787207
cancer	NPTN-IT1	0.785233
renal carcinoma	MEG3	0.784032
cancer	IGF2-AS	0.780876
enterovirus 74 infection	RP5-843L14.1	0.7779
enterovirus 73 infection	RP4-620F22.3	0.777867
tumor	KCNQ1OT1	0.77534
prostate	LincRNA-p21	0.768454
breast cancer	IGF2-AS	0.76792
tumor	LSINCT5	0.767714
hepatocellular carcinoma	MIAT	0.764343
tumor	MIAT	0.763698
gastric cancer	BCYRN1	0.761469
hepatocellular carcinoma	XIST	0.759747
cervical cancer	PVT1	0.759188
tumor	IGF2-AS	0.758189
gastric cancer	KCNQ1OT1	0.757945
lung cancer	KCNQ1OT1	0.757318
acute myocardial infarction	GAS5	0.756016
oral squamous carcinoma	H19	0.755194
pancreas cancer	MEG3	0.752484
type 1 Diabetes	HOTAIR	0.752411
melanoma	PVT1	0.752095
kidney cancer	UCA1	0.750657
cancer	DRAIC	0.749444
breast cancer	NPTN-IT1	0.748009
breast cancer	KCNQ1OT1	0.747507
prostate	BCYRN1	0.746827
hepatocellular carcinoma	SNHG16	0.746409
breast cancer	MIAT	0.743712
B-cell neoplasms	PVT1	0.741052
cervical cancer	GAS5	0.738654
gastric cancer	IGF2-AS	0.736821
Wilms' tumor	HOTAIR	0.736551
Meningioma	MALAT1	0.734302
prostate	KCNQ1OT1	0.733049
breast cancer	PCAT29	0.731312
colorectal cancer	MINA	0.730898
acute myocardial infarction	PVT1	0.730286
prostate	MINA	0.729229
Wilms' tumor	MEG3	0.728238
Esophageal squamous cell carcinoma	UCA1	0.727968
heroin abuse	MALAT1	0.726974
prostate	TUG1	0.723287
type 1 Diabetes	MALAT1	0.723143
Schizophrenia	HOTAIR	0.721571
osteosarcoma	HOTAIR	0.721222
prostate cancer	H19	0.720531
Alzheimer's disease	PVT1	0.720497
type 1 Diabetes	H19	0.720357
hepatocellular carcinoma	HIF1A-AS2	0.719207
gastric cancer	TUG1	0.71871
ovarian cancer	GAS5	0.715856
colon cancer	CDKN2B-AS1	0.715054
hepatocellular carcinoma	PTENpg1	0.714646
tumor	PCAT29	0.714642
liver cancer	CDKN2B-AS1	0.713287
gastric cancer	NPTN-IT1	0.711551
glioblastoma	HOTAIR	0.71046
cancer	PCAT29	0.71045
breast cancer	SNHG16	0.710435
Schizophrenia	MALAT1	0.709548
atherosclerosis	MALAT1	0.708937
atherosclerosis	HOTAIR	0.708892
heroin abuse	H19	0.707863
prostate cancer	HOTAIR	0.705892
enterovirus 72 infection	RP5-843L14.1	0.705822
enterovirus 72 infection	RP4-620F22.3	0.705779
tumor	XIST	0.703349
lung adenocarcinoma	CDKN2B-AS1	0.701823
enterovirus 71 infection	RP5-843L14.1	0.701155
enterovirus 71 infection	RP4-620F22.3	0.701137
osteosarcoma	H19	0.700436
Wilms' tumor	MALAT1	0.699515
tumor	DRAIC	0.699474
colorectal cancer	TUG1	0.699146
prostate	MIAT	0.694707
oral squamous carcinoma	MEG3	0.694705
Meningioma	HOTAIR	0.691907
cancer	SNHG16	0.691879
heroin abuse	HOTAIR	0.691358
gastric cancer	MIAT	0.690357
hepatocellular carcinoma	SPRY4-IT1	0.689672
bladder cancer	BCYRN1	0.689294
breast cancer	NEAT1	0.68763
Schizophrenia	H19	0.684851
tumor	7SK	0.681165
prostate cancer	MEG3	0.679141
Alzheimer's disease	GAS5	0.677285
prostate	LSINCT5	0.676145
tumor	SNHG16	0.675979
kidney cancer	LincRNA-p21	0.675886
prostate cancer	MALAT1	0.67517
bladder cancer	LSINCT5	0.673472
liver cancer	GAS5	0.673455
lung adenocarcinoma	PVT1	0.67328
breast cancer	TUSC7	0.67253
lung cancer	TUG1	0.671892
prostate	NPTN-IT1	0.668558
lung adenocarcinoma	GAS5	0.667891
lymphoma	CDKN2B-AS1	0.666786
glioblastoma	MEG3	0.663821
colon cancer	PVT1	0.663506
Schizophrenia	MEG3	0.662871
gastric cancer	DRAIC	0.662867
lung cancer	LSINCT5	0.660409
breast cancer	HIF1A-AS2	0.659371
gastric cancer	SNHG16	0.65935
type 2 Diabetes	HOTAIR	0.659326
bladder cancer	LincRNA-p21	0.659141
hepatocellular carcinoma	HIF1A-AS1	0.65823
cancer	HIF1A-AS2	0.657316
non-small cell lung cancer	UCA1	0.656845
liver cancer	PVT1	0.656831
hepatocellular carcinoma	BDNF-AS1	0.655947
breast cancer	PTENpg1	0.655086
pancreas cancer	H19	0.651542
nasopharyngeal carcinoma	PVT1	0.650717
atherosclerosis	MEG3	0.650513
laryngeal squamous carcinoma	H19	0.649188
osteosarcoma	MEG3	0.642063
renal carcinoma	CDKN2B-AS1	0.641226
cancer	SPRY4-IT1	0.640198
neuroblastoma	UCA1	0.638124
colon cancer	GAS5	0.637933
breast cancer	7SK	0.637474
prostate	XIST	0.637171
gastric cancer	PTENpg1	0.634599
colorectal cancer	BCYRN1	0.634062
Esophageal squamous cell carcinoma	LincRNA-p21	0.63388
breast cancer	BDNF-AS1	0.632414
gastric cancer	PCAT29	0.632309
hepatocellular carcinoma	7SK	0.632054
cancer	BDNF-AS1	0.631032
Huntington's disease	UCA1	0.630392
colorectal cancer	DRAIC	0.630037
TDP-43-associated pathological states	HOTAIR	0.627687
breast cancer	HIF1A-AS1	0.627567
tumor	SPRY4-IT1	0.627064
hepatic colorectal metastasis	LncRNA-LALR1	0.624607
oral squamous carcinoma	CDKN2B-AS1	0.62425
type 2 Diabetes	MALAT1	0.622815
lung cancer	PCAT29	0.621363
glioma	PVT1	0.62092
endometrial cancer	H19	0.620739
kidney cancer	BCYRN1	0.619857
endometrial cancer	MEG3	0.619139
cancer	TUSC7	0.618479
lung cancer	NPTN-IT1	0.618298
type 2 Diabetes	MEG3	0.618072
hepatocellular carcinoma	CCAT2	0.61728
kidney cancer	TUG1	0.616688
colorectal cancer	HIF1A-AS2	0.616146
Wilms' tumor	CDKN2B-AS1	0.616103
neuroblastoma	LincRNA-p21	0.615304
Pituitary adenoma	HOTAIR	0.6151
lung cancer	DRAIC	0.613062
hepatocellular carcinoma	CCAT1	0.612017
kidney cancer	MIAT	0.611917
Angelman syndrome	IPW	0.610977
renal carcinoma	GAS5	0.610439
breast cancer	SPRY4-IT1	0.610021
hepatocellular carcinoma	SRA1	0.609793
Beckwith-Wiedemann syndrome	MALAT1	0.60911
bladder cancer	MINA	0.609077
Meningioma	CDKN2B-AS1	0.608707
hepatocellular carcinoma	TUSC7	0.608304
lung cancer	XIST	0.607993
lung cancer	IGF2-AS	0.606549
tumor	HIF1A-AS1	0.606158
Pituitary adenoma	MALAT1	0.605947
hepatocellular carcinoma	NEAT1	0.605691
kidney cancer	MINA	0.603931
nasopharyngeal carcinoma	GAS5	0.601629
non-small cell lung cancer	LincRNA-p21	0.601352
cancer	HIF1A-AS1	0.600694
Diabetes	HOTAIR	0.600193
uterus cancer	HOTAIR	0.598981
type 2 Diabetes	H19	0.598651
Huntington's disease	LincRNA-p21	0.594728
hepatocellular carcinoma	LOC728228	0.594489
gastrointestinal cancer	HOST2	0.592133
prostate cancer	CDKN2B-AS1	0.592025
Wilms' tumor	PVT1	0.590723
type 1 Diabetes	CDKN2B-AS1	0.590676
hepatocellular carcinoma	BANCR	0.590538
hepatocellular carcinoma	HAR1B	0.589381
cancer	CCAT2	0.589058
acute myeloid leukemia	H19	0.585462
ovarian cancer	UCA1	0.584322
colorectal cancer	PCAT29	0.584119
colorectal cancer	IGF2-AS	0.58408
cancer	NEAT1	0.583581
glioma	GAS5	0.583221
lung cancer	MIAT	0.581868
tumor	BDNF-AS1	0.580857
lipid metabolism disorder	LDMAR	0.580352
acute myeloid leukemia	HOTAIR	0.579702
oral squamous carcinoma	PVT1	0.579474
Beckwith-Wiedemann syndrome	MEG3	0.579419
gastric cancer	XIST	0.579002
Esophageal squamous cell carcinoma	DRAIC	0.57733
melanoma	UCA1	0.576993
prostate	DRAIC	0.575968
breast cancer	HULC	0.575795
gastric cancer	BDNF-AS1	0.57566
enterovirus 74 infection	AP000688.29	0.57473
enterovirus 73 infection	AP000688.29	0.574697
colorectal cancer	MIAT	0.574134
laryngeal squamous carcinoma	MEG3	0.573801
cervical cancer	UCA1	0.573796
prostate	PCAT29	0.573736
enterovirus 73 infection	AC002511.1	0.572949
chronic nonalcoholic liver disease	MRAK052686	0.572939
tumor	TUSC7	0.572883
enterovirus 74 infection	AC002511.1	0.572874
syndromic developmental defect	TCL6	0.572621
B-cell neoplasms	UCA1	0.572605
prostate	SNHG16	0.572066
glioblastoma	CDKN2B-AS1	0.571914
Esophageal squamous cell carcinoma	LSINCT5	0.57182
p53-associated pathological states	RP5-833A20.1	0.571558
bladder cancer	NPTN-IT1	0.570313
colorectal cancer	XIST	0.570228
autoimmune disease	H19	0.570073
acute myeloid leukemia	IGF2-AS	0.569658
obesity	MEG3	0.569635
bladder cancer	IGF2-AS	0.568914
osteosarcoma	CDKN2B-AS1	0.567577
prostate	HIF1A-AS2	0.567387
gastrointestinal cancer	MALAT1	0.566548
liver cancer	BCYRN1	0.565478
acute myocardial infarction	UCA1	0.565077
lung cancer	SPRY4-IT1	0.564837
cancer	SRA1	0.563694
Alzheimer's disease	UCA1	0.563387
kidney cancer	PCAT29	0.563312
lymphocytic leukemia	MIR155HG	0.563032
cardiovascular disease	HOTAIR	0.562834
gastric cancer	HIF1A-AS1	0.562801
cardiovascular disease	H19	0.562371
neuroblastoma	BCYRN1	0.561773
Esophageal squamous cell carcinoma	BCYRN1	0.561739
heroin abuse	CDKN2B-AS1	0.561466
cancer	CCAT1	0.560274
hepatocellular carcinoma	HAR1A	0.559362
prostate cancer	PVT1	0.556574
prostate	SPRY4-IT1	0.556117
obesity	HOTAIR	0.555754
kidney cancer	NPTN-IT1	0.555708
B-cell neoplasms	LincRNA-p21	0.55563
kidney cancer	XIST	0.554523
kidney cancer	LSINCT5	0.551803
myocardial infarction	MALAT1	0.551641
bladder cancer	MIAT	0.551446
tumor	HIF1A-AS2	0.551098
Beckwith-Wiedemann syndrome	HOTAIR	0.550221
p53-associated pathological states	HOTAIR	0.550134
Huntington's disease	MINA	0.550032
rheumatoid arthritis	MALAT1	0.548766
gastric cancer	HIF1A-AS2	0.548757
acute myeloid leukemia	MALAT1	0.54774
prostate	BDNF-AS1	0.546901
bladder cancer	NEAT1	0.546573
breast cancer	CCAT1	0.546378
bladder cancer	TUSC7	0.546309
small cell lung cancer	H19	0.546189
non-small cell lung cancer	BCYRN1	0.545928
pancreas cancer	CDKN2B-AS1	0.545322
bladder cancer	KCNQ1OT1	0.545238
ovarian cancer	LincRNA-p21	0.545058
kidney cancer	DRAIC	0.54487
kidney cancer	IGF2-AS	0.543413
renal cell carcinoma	HOTAIR	0.541993
tumor	NEAT1	0.541557
Angelman syndrome	116HG	0.541515
Meningioma	PVT1	0.541329
heroin abuse	PVT1	0.540332
breast cancer	lncRNA-MVIH	0.539281
breast cancer	HAR1B	0.538814
tumor	lncRNA-ATB	0.538538
Huntington's disease	IGF2-AS	0.537663
lymphocytic leukemia	DLEU1	0.537602
breast cancer	HAR1A	0.537088
neuroblastoma	MINA	0.536755
endometrial cancer	CDKN2B-AS1	0.535604
p53-associated pathological states	MALAT1	0.535574
Esophageal squamous cell carcinoma	NPTN-IT1	0.53545
nonfunctioning pituitary adenomas	H19	0.534574
breast cancer	SOX2-OT	0.533757
cancer	lncRNA-MVIH	0.5332
autoimmune disease	MALAT1	0.532814
cancer	HAR1B	0.531992
autoimmune disease	HOTAIR	0.531147
prostate	HIF1A-AS1	0.530584
Diabetes mellitus	HOTAIR	0.530118
osteosarcoma	PVT1	0.529803
gastric cancer	lncRNA-ATB	0.529342
tumor	CCAT1	0.52892
non-small cell lung cancer	MINA	0.528919
Esophageal squamous cell carcinoma	PCAT29	0.528852
non-small cell lung cancer	LINC00032	0.528811
lung cancer	SNHG16	0.52845
autoimmune disease	MEG3	0.528437
laryngeal squamous carcinoma	CDKN2B-AS1	0.528205
gallbladder cancer	HOTAIR	0.528172
lung cancer	HIF1A-AS2	0.527497
prostate	7SK	0.526417
non-small cell lung cancer	SPRY4-IT1	0.525543
AIDS	H19	0.524806
Diabetes	H19	0.524585
multiple myeloma	HOTAIR	0.524421
melanoma	LincRNA-p21	0.524397
enterovirus 72 infection	AP000688.29	0.524177
small cell lung cancer	MEG3	0.523713
cancer	HAR1A	0.522968
pancreas cancer	GAS5	0.521968
Angelman syndrome	MKRN3-AS1	0.521763
Huntington's disease	KCNQ1OT1	0.521
TDP-43-associated pathological states	H19	0.520299
Down's syndrome	HCP5	0.519806
AIDS	HOTAIR	0.519661
tumor	HAR1B	0.519506
cancer	BANCR	0.519125
Prader-Willi syndrome	MALAT1	0.518651
cervical cancer	KCNQ1OT1	0.51803
colorectal cancer	lncRNA-MVIH	0.517786
psychiatric disease	SNHG11	0.517509
prostate cancer	GAS5	0.517421
gastric cancer	HAR1B	0.517383
breast cancer	BANCR	0.517063
gastric cancer	CCAT2	0.516872
non-small cell lung cancer	LSINCT5	0.516114
lung cancer	HIF1A-AS1	0.516068
enterovirus 71 infection	AC002511.1	0.515667
ovarian cancer	MINA	0.515644
lung cancer	PTENpg1	0.514454
Esophageal squamous cell carcinoma	MIAT	0.514247
Pituitary adenoma	CDKN2B-AS1	0.514189
non-small cell lung cancer	DRAIC	0.514143
type 1 Diabetes	GAS5	0.514056
non-small cell lung cancer	MIAT	0.513779
non-small cell lung cancer	KCNQ1OT1	0.513774
prostate	TUSC7	0.513644
myeloma	MIR155HG	0.51355
colon cancer	LincRNA-p21	0.513236
myotonic dystrophy type 1	Zim3	0.51288
tumor	HULC	0.512095
cardiovascular disease	MALAT1	0.511508
colon cancer	UCA1	0.511283
tumor	BANCR	0.511196
obesity	MALAT1	0.511132
non-small cell lung cancer	PCAT29	0.510887
lung cancer	7SK	0.510613
neuroblastoma	LSINCT5	0.510429
Alzheimer's disease	LincRNA-p21	0.510421
neuroblastoma	MIAT	0.510102
liver injury	IFNG-AS1	0.509789
colorectal cancer	NEAT1	0.509764
uterus cancer	H19	0.508877
hepatocellular carcinoma	CRNDE	0.508672
acute myocardial infarction	LincRNA-p21	0.508644
decreased myogenesis	HOTAIR	0.508517
tumor	PCAT1	0.508206
tumor	CCAT2	0.50778
gastric cancer	HAR1A	0.507317
liver cancer	UCA1	0.507179
cardiovascular disease	MEG3	0.50676
nasopharyngeal carcinoma	BCYRN1	0.506703
cancer	CCND1	0.506476
kidney cancer	PTENpg1	0.505682
breast cancer	MIR17HG	0.504862
Esophageal squamous cell carcinoma	IGF2-AS	0.504504
neuroblastoma	DRAIC	0.504321
systemic lupus erythematosus	ZFAT-AS1	0.504097
kidney cancer	SNHG16	0.503984
colorectal cancer	BDNF-AS1	0.503903
acute myeloid leukemia	KCNQ1DN	0.503887
atherosclerosis	PVT1	0.503823
neuroblastoma	TUG1	0.502712
Wilms' tumor	GAS5	0.502304
p53-associated pathological states	H19	0.501799
breast cancer	PCAT1	0.501101
melanoma	BCYRN1	0.500919
melanoma	MINA	0.500817
nasopharyngeal carcinoma	UCA1	0.500767
AIDS	MEG3	0.500691
tumor	SRA1	0.500476
Esophageal squamous cell carcinoma	SNHG16	0.500263
myotonic dystrophy type 1	Fendrr	0.499572
neuroblastoma	KCNQ1OT1	0.499433
neuroblastoma	IGF2-AS	0.499007
lung cancer	TUSC7	0.498956
prostate	HAR1B	0.49877
p53-associated pathological states	MEG3	0.498566
epithelial ovarian cancer	MALAT1	0.498021
ductal carcinoma	Loc554202	0.49784
melanoma	TUG1	0.497668
type 2 Diabetes	GAS5	0.49765
colon cancer	KCNQ1OT1	0.497327
cancer	HULC	0.497322
Esophageal squamous cell carcinoma	TUG1	0.497105
gastrointestinal cancer	H19	0.497034
myocardial infarction	H19	0.496974
lung adenocarcinoma	UCA1	0.496545
tongue squamous carcinomas	TINCR	0.496535
B-cell neoplasms	KCNQ1OT1	0.496455
lung cancer	BDNF-AS1	0.496249
bladder cancer	BDNF-AS1	0.49603
hepatocellular carcinoma	PCAT1	0.495759
neuroblastoma	NPTN-IT1	0.495338
hepatocellular carcinoma	TUSC8	0.495225
Huntington's disease	LSINCT5	0.495097
myocardial infarction	HOTAIR	0.494899
colorectal cancer	TUSC7	0.494666
tumor	HAR1A	0.493589
myeloma	DLEU1	0.493011
Huntington's disease	NPTN-IT1	0.492485
Meningioma	GAS5	0.491948
lung cancer	lncRNA-MVIH	0.491853
prostate	NEAT1	0.49112
ovarian cancer	NEAT1	0.490706
tumor	lncRNA-MVIH	0.490427
neuroblastoma	PCAT29	0.490328
Huntington's disease	MIAT	0.490053
cervical cancer	MINA	0.490001
Esophageal squamous cell carcinoma	NEAT1	0.489665
epithelial ovarian cancer	H19	0.489573
myotonic dystrophy type 1	Scarb2	0.489466
lymphoma	UCA1	0.489241
oral squamous carcinoma	GAS5	0.489099
Esophageal squamous cell carcinoma	SRA1	0.48891
cancer	lncRNA-ATB	0.488468
laryngeal squamous carcinoma	PVT1	0.48824
tumor	LOC728228	0.487742
melanoma	PCAT29	0.487669
gastric cancer	NEAT1	0.487127
ovarian cancer	DRAIC	0.4871
melanoma	LSINCT5	0.486867
infertility	HOTAIR	0.48683
lung cancer	PANDAR	0.486701
gastric cancer	BANCR	0.486423
prostate	SRA1	0.486023
colorectal cancer	SRA1	0.485777
non-small cell lung cancer	XIST	0.485681
breast cancer	WRAP53	0.485356
acute myeloid leukemia	CDKN2B-AS1	0.485215
acute myocardial infarction	XIST	0.485025
ductal carcinoma	BCAR4	0.4848
Esophageal squamous cell carcinoma	KCNQ1OT1	0.484546
renal carcinoma	UCA1	0.484207
B-cell neoplasms	XIST	0.484168
colorectal cancer	SPRY4-IT1	0.483794
cervical cancer	TUG1	0.483696
AIDS	MALAT1	0.483683
non-small cell lung cancer	NPTN-IT1	0.483626
breast cancer	PANDAR	0.48353
Esophageal squamous cell carcinoma	HIF1A-AS1	0.483
rheumatoid arthritis	H19	0.482827
Alzheimer's disease	LSINCT5	0.482787
systemic lupus erythematosus	H19	0.481872
nonfunctioning pituitary adenomas	HOTAIR	0.481732
myotonic dystrophy type 1	Trpm3	0.481675
prostate	CCAT2	0.481599
lung cancer	NEAT1	0.480675
prostate	TUSC8	0.480586
Huntington's disease	BCYRN1	0.480488
Prader-Willi syndrome	HOTAIR	0.480069
ovarian cancer	IGF2-AS	0.479044
hepatocellular carcinoma	TINCR	0.478997
uterus cancer	MEG3	0.478798
acute myocardial infarction	TUG1	0.47802
Esophageal squamous cell carcinoma	HIF1A-AS2	0.477966
prostate cancer	Linc00963	0.477525
dyskeratosis congenita	H19	0.47742
TDP-43-associated pathological states	MEG3	0.477261
nonfunctioning pituitary adenomas	MALAT1	0.477002
Huntington's disease	SNHG16	0.476851
Esophageal squamous cell carcinoma	XIST	0.476811
bladder cancer	CCAT2	0.475934
Huntington's disease	PCAT29	0.475652
gastric cancer	lncRNA-MVIH	0.475095
ovarian cancer	SNHG16	0.474803
B-cell neoplasms	BANCR	0.474406
ductal carcinoma	PINC	0.473949
infertility	MALAT1	0.47376
breast cancer	anti-NOS2A	0.473711
Huntington's disease	DRAIC	0.472533
breast cancer	WT1-AS	0.472435
Schizophrenia	PVT1	0.472403
atherosclerosis	GAS5	0.471965
cancer	TUSC8	0.471644
renal carcinoma	NPPA-AS1	0.47158
heroin abuse	GAS5	0.471294
photoperiod-sensitive male sterility	FADS1	0.47096
Diabetes	MEG3	0.470812
breast cancer	LOC728228	0.470684
colon cancer	TUG1	0.470411
small cell lung cancer	CDKN2B-AS1	0.470102
acute myocardial infarction	HIF1A-AS1	0.470057
gastric cancer	SRA1	0.469824
melanoma	CCAT2	0.469413
TDP-43-associated pathological states	CDKN2B-AS1	0.469016
acute myocardial infarction	MINA	0.468807
ductal carcinoma	MIR31HG	0.468806
autoimmune disease	CDKN2B-AS1	0.468715
obesity	LOC389023	0.468687
prostate	HAR1A	0.468648
colorectal cancer	HIF1A-AS1	0.468004
breast cancer	PCGEM1	0.467511
systemic lupus erythematosus	MALAT1	0.467221
lung adenocarcinoma	TUG1	0.467001
Alzheimer's disease	DRAIC	0.466866
gastric cancer	HULC	0.466669
gastric cancer	PCAT1	0.466263
kidney cancer	7SK	0.466058
non-small cell lung cancer	SNHG16	0.465389
colorectal cancer	CCAT2	0.465329
prostate	BANCR	0.465212
bladder cancer	CCAT1	0.464404
non-small cell lung cancer	IGF2-AS	0.463315
B-cell neoplasms	BCYRN1	0.463282
bladder cancer	SRA1	0.463281
hepatocellular carcinoma	PCGEM1	0.462197
ovarian cancer	XIST	0.461936
laryngeal squamous carcinoma	GAS5	0.461821
Schizophrenia	TUG1	0.46119
glioma	UCA1	0.460746
gastric cancer	LOC728228	0.46073
hepatocellular carcinoma	SCHLAP1	0.460678
cancer	LINC00271	0.460283
bladder cancer	HAR1A	0.460193
breast cancer	TUSC8	0.460187
melanoma	KCNQ1OT1	0.460151
ovarian cancer	TUG1	0.459884
kidney cancer	SPRY4-IT1	0.459857
coronary artery disease	MALAT1	0.459821
hepatocellular carcinoma	SOX2-OT	0.459795
non-small cell lung cancer	SRA1	0.459709
B-cell neoplasms	PCAT29	0.459396
bladder cancer	7SK	0.45921
lung cancer	SRA1	0.459054
breast cancer	SCHLAP1	0.458896
Prader-Willi syndrome	MEG3	0.458881
leukemia	MIR17HG	0.458468
tumor	PANDAR	0.458329
lung adenocarcinoma	LincRNA-p21	0.458258
bladder cancer	HULC	0.457881
myelodysplastic syndrome	HOTAIR	0.457686
prostate	CCAT1	0.45743
Inclusion body myositis	GDNFOS	0.456951
cancer	anti-NOS2A	0.456675
cancer	TINCR	0.456553
bladder cancer	SOX2-OT	0.455834
colon cancer	MINA	0.455626
systemic lupus erythematosus	HOTAIR	0.455571
hepatocellular carcinoma	MIR17HG	0.455126
lung cancer	TUSC8	0.455076
endometrial cancer	PVT1	0.45481
Inclusion body myositis	SNHG3	0.45469
colorectal cancer	PTENpg1	0.454521
hepatocellular carcinoma	PCNA-AS1	0.453652
Schizophrenia	CDKN2B-AS1	0.453619
Alzheimer's disease	PCAT29	0.453317
lung cancer	HULC	0.452943
Alzheimer's disease	MINA	0.452469
lung adenocarcinoma	BCYRN1	0.452045
kidney cancer	BDNF-AS1	0.451674
prostate	lncRNA-MVIH	0.451638
lung cancer	lncRNA-ATB	0.451286
Pituitary adenoma	PVT1	0.451227
Prader-Willi syndrome	CDKN2B-AS1	0.451144
ovarian cancer	NPTN-IT1	0.451073
lung cancer	CCAT1	0.451044
cancer	LOC728228	0.451014
hepatocellular carcinoma	PANDAR	0.450988
acute myeloid leukemia	PVT1	0.450859
nasopharyngeal carcinoma	LincRNA-p21	0.450775
prostate	WRAP53	0.450659
breast cancer	AIR	0.45054
Wilms' tumor	UCA1	0.450263
non-small cell lung cancer	HIF1A-AS1	0.450163
glioblastoma	PVT1	0.449341
prostate	HULC	0.449134
cancer	SOX2-OT	0.449107
acute myocardial infarction	DRAIC	0.448748
melanoma	MIAT	0.448576
infertility	MEG3	0.448006
melanoma	DRAIC	0.447868
hepatocellular carcinoma	BOK-AS1	0.44728
melanoma	lncRNA-MVIH	0.447011
lymphoma	BCYRN1	0.446702
cervical cancer	LincRNA-p21	0.446494
lung cancer	CCAT2	0.446307
neuroblastoma	XIST	0.446119
cancer	PCNA-AS1	0.445531
ovarian cancer	MIAT	0.44543
hepatocellular carcinoma	LINC00271	0.445375
cervical cancer	LSINCT5	0.443814
neuroblastoma	HIF1A-AS2	0.443603
epithelial ovarian cancer	MEG3	0.443521
breast cancer	LINC00271	0.443326
coronary artery disease	HOTAIR	0.442734
Alzheimer's disease	NEAT1	0.442349
neuroblastoma	NEAT1	0.442082
diabetic nephropathy	HOTAIR	0.441989
breast cancer	CCND1	0.441488
diabetic nephropathy	H19	0.441445
prostate cancer	C1QTNF9B-AS1	0.441398
kidney cancer	lncRNA-ATB	0.441248
gastrointestinal cancer	MEG3	0.44091
osteosarcoma	GAS5	0.44084
prostate	LOC728228	0.440484
Esophageal squamous cell carcinoma	BDNF-AS1	0.440145
prostate cancer	UCA1	0.440056
atherosclerosis	PANDAR	0.439932
ovarian cancer	PCAT29	0.439641
lymphoma	LSINCT5	0.438852
uterus cancer	CDKN2B-AS1	0.437958
acute myocardial infarction	LSINCT5	0.437679
Beckwith-Wiedemann syndrome	CDKN2B-AS1	0.437584
lung adenocarcinoma	MINA	0.43715
B-cell neoplasms	MIAT	0.437125
glioblastoma	GAS5	0.436642
colorectal cancer	7SK	0.436199
AIDS	CDKN2B-AS1	0.435476
nasopharyngeal carcinoma	NEAT1	0.435347
Esophageal squamous cell carcinoma	CCAT1	0.43528
melanoma	HIF1A-AS2	0.435158
obesity	PVT1	0.434995
autoimmune disease	PVT1	0.434932
cancer	PCGEM1	0.434898
epithelial ovarian cancer	HA117	0.434852
systemic lupus erythematosus	MEG3	0.434695
bladder cancer	MIR17HG	0.434515
Alzheimer's disease	TUG1	0.434158
liver cancer	MINA	0.433919
lymphoma	IGF2-AS	0.433625
renal cell carcinoma	H19	0.433601
prostate cancer	IGF2-AS	0.43352
Esophageal squamous cell carcinoma	BANCR	0.433303
acute myocardial infarction	NPTN-IT1	0.433104
cancer	SCHLAP1	0.432922
renal carcinoma	BCYRN1	0.432907
endometrial cancer	GAS5	0.432777
low-grade gliomas	H19	0.43274
Hodgkin's lymphoma	HOTAIR	0.432615
Esophageal squamous cell carcinoma	LINC00032	0.432501
drug abuse	MALAT1	0.432356
breast cancer	KCNQ1DN	0.430958
Huntington's disease	PTENpg1	0.43079
B-cell neoplasms	CCAT2	0.430685
acute myocardial infarction	BCYRN1	0.430598
prostate	lncRNA-ATB	0.430455
cleft lip	HOTAIR	0.430023
obesity	CDKN2B-AS1	0.429913
tumor	MIR17HG	0.429874
neuroblastoma	HIF1A-AS1	0.429834
glioma	LincRNA-p21	0.429826
Inclusion body myositis	51A	0.429694
liver cancer	LincRNA-p21	0.429572
testicular cancer	MALAT1	0.429511
B-cell neoplasms	DRAIC	0.429422
Hodgkin's lymphoma	H19	0.429234
hepatocellular carcinoma	CCND1	0.429004
myocardial infarction	MEG3	0.428406
breast cancer	lncRNA-ATB	0.42832
gastric cancer	CRNDE	0.427876
lung adenocarcinoma	HIF1A-AS1	0.427861
Beckwith-Wiedemann syndrome	HIF1A-AS2	0.427856
type 1 Diabetes	UCA1	0.427703
Huntington's disease	XIST	0.427615
Esophageal squamous cell carcinoma	LOC728228	0.42754
cervical cancer	NPTN-IT1	0.427199
depression	H19	0.427151
cervical cancer	PTENpg1	0.426969
ovarian cancer	CCAT1	0.426619
Pituitary adenoma	GAS5	0.426329
low-grade gliomas	ACTA2-AS1	0.426111
hepatocellular carcinoma	PCA3	0.425994
hepatocellular carcinoma	anti-NOS2A	0.424704
bladder cancer	HIF1A-AS2	0.424651
squamous carcinoma	HOTAIR	0.424599
laryngeal squamous carcinoma	BCYRN1	0.424529
lung cancer	HAR1B	0.424375
cancer	PCA3	0.424115
melanoma	HIF1A-AS1	0.423612
lymphoma	LincRNA-p21	0.423495
melanoma	NPTN-IT1	0.423407
breast cancer	TINCR	0.423323
Nonalcoholic fatty liver disease	AIR	0.42314
cardiomyopathy	DNM3OS	0.423051
cardiovascular disease	PVT1	0.422987
B-cell neoplasms	SNHG16	0.422947
infertility	CDKN2B-AS1	0.422911
leukemia	H19	0.422807
tumor	CRNDE	0.422623
kidney cancer	SRA1	0.422424
B-cell neoplasms	lncRNA-MVIH	0.422222
colorectal cancer	HAR1A	0.421966
Alzheimer's disease	SRA1	0.421942
TLS-associated pathological states	PCNA-AS1	0.421914
squamous-cell lung carcinomas	CCND1	0.421782
colon cancer	BCYRN1	0.421709
breast cancer	BLACAT1	0.421641
non-small cell lung cancer	NEAT1	0.421572
liver cancer	PCAT29	0.421476
kidney cancer	LOC728228	0.421208
B-cell neoplasms	MINA	0.421154
neuroblastoma	SPRY4-IT1	0.421077
cardiac hypertrophy	H19	0.421047
lung cancer	BANCR	0.420721
breast cancer	PCNA-AS1	0.420676
carcinoma of the urinary bladder	TINCR	0.420564
chronic myeloid leukemia	SNHG4	0.419977
atherosclerosis	MINA	0.419581
B-cell neoplasms	HIF1A-AS1	0.419402
p53-associated pathological states	PVT1	0.419393
acute myocardial infarction	PCAT29	0.41903
breast cancer	GHET1	0.418894
breast cancer	TCL6	0.418428
myotonic dystrophy type 1	LIPCAR	0.418424
nasopharyngeal carcinoma	LSINCT5	0.418272
lymphoma	TUG1	0.418158
kidney cancer	BANCR	0.417758
heroin abuse	BCYRN1	0.417023
bladder cancer	HIF1A-AS1	0.41694
nonfunctioning pituitary adenomas	CDKN2B-AS1	0.416939
syndromic developmental defect	SNHG5	0.416828
dyskeratosis congenita	HOTAIR	0.416742
type 1 Diabetes	MINA	0.416724
cleft lip	H19	0.416628
melanoma	XIST	0.416534
Meningioma	UCA1	0.416461
hepatocellular carcinoma	WRAP53	0.416189
liver cancer	TUG1	0.416097
kidney cancer	NEAT1	0.415891
skin melanoma	ACTA2-AS1	0.415833
testicular cancer	MEG3	0.415562
tumor	BOK-AS1	0.415465
breast cancer	CRNDE	0.415457
depression	HOTAIR	0.415106
glucose metabolism disorder	LINC01262	0.415077
Huntington's disease	lncRNA-MVIH	0.415058
oral squamous carcinoma	TUG1	0.414943
liver cancer	NEAT1	0.414732
oral squamous carcinoma	MINA	0.414284
gastric cancer	LINC00271	0.414175
squamous carcinoma	H19	0.414032
testicular cancer	H19	0.413776
neuroblastoma	SRA1	0.413676
renal carcinoma	LSINCT5	0.413649
Alzheimer's disease	SNHG16	0.413603
Diabetes mellitus	CDKN2B-AS1	0.413042
multiple myeloma	H19	0.413004
p53-associated pathological states	CDKN2B-AS1	0.41299
melanoma	PTENpg1	0.412955
Diabetes mellitus	H19	0.412856
breast cancer	PCA3	0.412719
glucose metabolism disorder	UCHL1-AS	0.412718
prostate	CCND1	0.412666
oral squamous carcinoma	LincRNA-p21	0.412387
osteosarcoma	MINA	0.412084
oral squamous carcinoma	BCYRN1	0.411962
Alzheimer's disease	MIAT	0.411901
colorectal cancer	HULC	0.411494
Alzheimer's disease	NPTN-IT1	0.411434
coronary artery disease	MEG3	0.411356
nasopharyngeal carcinoma	MINA	0.411123
nonfunctioning pituitary adenomas	SNHG4	0.411115
bladder cancer	anti-NOS2A	0.411046
Esophageal squamous cell carcinoma	7SK	0.411014
B-cell neoplasms	LSINCT5	0.410887
melanoma	NEAT1	0.410859
renal carcinoma	PCAT29	0.410838
renal carcinoma	DRAIC	0.410792
prostate	PCNA-AS1	0.410779
liver cancer	HOST2	0.410473
cervical cancer	PCAT29	0.410005
gastric cancer	CCND1	0.409277
gallbladder cancer	H19	0.408677
Alzheimer's disease	BDNF-AS1	0.408609
ovarian cancer	CCAT2	0.408544
Huntington's disease	HIF1A-AS1	0.408467
hepatocellular carcinoma	ZNFX1-AS1	0.408401
non-small cell lung cancer	HIF1A-AS2	0.408306
breast cancer	BOK-AS1	0.408162
bladder cancer	WT1-AS	0.407679
p53-associated pathological states	LOC728228	0.407475
acute myeloid leukemia	GAS5	0.407284
hepatocellular carcinoma	GHET1	0.40712
squamous carcinoma	MALAT1	0.406862
prostate cancer	PCAT1	0.40685
lung cancer	HAR1A	0.40666
nasopharyngeal carcinoma	TUG1	0.406295
systemic lupus erythematosus	CDKN2B-AS1	0.406261
Esophageal squamous cell carcinoma	PTENpg1	0.406152
atherosclerosis	UCA1	0.405966
acute myocardial infarction	IGF2-AS	0.405924
breast cancer	SUMO1P3	0.405851
Alzheimer's disease	HIF1A-AS1	0.405837
lung adenocarcinoma	MIAT	0.405327
Wilms' tumor	NEAT1	0.405161
low-grade gliomas	HOTAIR	0.405147
osteosarcoma	BCYRN1	0.40514
cancer	GHET1	0.405083
glioma	MINA	0.404956
hepatocellular carcinoma	DSCAM-AS1	0.404917
prostate cancer	LincRNA-p21	0.404916
cancer	DSCAM-AS1	0.404849
neuroblastoma	7SK	0.404694
testicular cancer	HOTAIR	0.404447
small cell lung cancer	PVT1	0.404327
small cell lung cancer	GAS5	0.404232
hepatocellular carcinoma	SUMO1P3	0.404051
lymphoma	NEAT1	0.403841
nasopharyngeal carcinoma	DRAIC	0.403818
prostate	MIR17HG	0.403631
melanoma	IGF2-AS	0.403487
tumor	SOX2-OT	0.403224
renal carcinoma	LincRNA-p21	0.40292
kidney cancer	lncRNA-MVIH	0.402856
colorectal cancer	anti-NOS2A	0.402642
colon cancer	MIAT	0.402492
prostate	PANDAR	0.402274
cancer	CRNDE	0.402154
Schizophrenia	GAS5	0.401981
Alzheimer's disease	IGF2-AS	0.401768
renal carcinoma	MINA	0.401663
Neurodevelopmental syndromes associated with the	ESCCAL-1	0.40158
breast cancer	BC040587	0.401488
Hirschsprung's disease	HOST2	0.401434
neuroblastoma	PTENpg1	0.401272
lymphoma	MINA	0.401256
breast cancer	DNM3OS	0.401229
aging	WT1-AS	0.401179
rheumatoid arthritis	MEG3	0.401157
cardiovascular disease	HIF1A-AS2	0.401057
ovarian cancer	KCNQ1OT1	0.400965
drug abuse	CDKN2B-AS1	0.400902
gastric cancer	PANDAR	0.400838
Wilms' tumor	LincRNA-p21	0.400746
non-small cell lung cancer	lncRNA-ATB	0.400633
Human Dilated Cardiomyopathy	DNM3OS	0.400618
Wilms' tumor	BCYRN1	0.399769
breast cancer	Yiya	0.399624
Esophageal squamous cell carcinoma	GHET1	0.399483
cancer	SUMO1P3	0.399158
gastric cancer	PCNA-AS1	0.398823
acute myocardial infarction	SNHG16	0.398817
cleft lip	MALAT1	0.398552
cervical cancer	LOC728228	0.398433
tumor	TUSC8	0.398311
Huntington's disease	HIF1A-AS2	0.398295
bladder cancer	PTENpg1	0.398071
AIDS	PVT1	0.398012
dyskeratosis congenita	MEG3	0.397957
familial and sporadic intracranial aneurysms	ESRG	0.397932
stomach adenocarcinoma	ACTA2-AS1	0.397768
prostate	BOK-AS1	0.39776
colorectal cancer	TINCR	0.397722
prostate	TINCR	0.397625
ovarian cancer	TUSC7	0.397353
Beckwith-Wiedemann syndrome	GAS5	0.397113
Alzheimer's disease	HIF1A-AS2	0.397028
cancer	LINC00032	0.396884
Burkitt's lymphomas	HOTAIR	0.396874
cervical cancer	MIAT	0.396839
Pituitary adenoma	anti-NOS2A	0.396759
squamous-cell lung carcinomas	HOTAIR	0.396689
Meningioma	IGF2-AS	0.396643
Pituitary adenoma	BCYRN1	0.39661
Esophageal squamous cell carcinoma	CCAT2	0.396471
heroin abuse	UCA1	0.39633
kidney cancer	CCAT2	0.396208
melanoma	TUSC7	0.396023
hepatic colorectal metastasis	HA117	0.396014
bladder cancer	HAR1B	0.395842
type 1 Diabetes	WT1-AS	0.395691
AIDS	GAS5	0.395646
nasopharyngeal carcinoma	PCAT29	0.395321
dyskeratosis congenita	MALAT1	0.39507
kidney cancer	HAR1B	0.394941
tumor	SCHLAP1	0.394643
Silver-Russell syndrome	HOTAIR	0.39445
skin melanoma	H19	0.394312
gallbladder cancer	CDKN2B-AS1	0.394168
lymphoma	DRAIC	0.394153
lung cancer	PCNA-AS1	0.394054
tumor	PCGEM1	0.394012
chronic myeloid leukemia	MALAT1	0.394009
gastrointestinal cancer	PVT1	0.393935
oral squamous carcinoma	DRAIC	0.393662
kidney cancer	TUSC7	0.393645
tumor	LINC00271	0.393546
ovarian cancer	BDNF-AS1	0.39313
depression	MALAT1	0.393123
Esophageal squamous cell carcinoma	BC040587	0.393038
tumor	AIR	0.393021
small cell lung cancer	TUG1	0.392815
colorectal cancer	BANCR	0.39277
Meningioma	LincRNA-p21	0.392748
cervical cancer	DRAIC	0.392731
drug abuse	MEG3	0.392313
tumor	TINCR	0.392226
neural tube defects	HOTAIR	0.391843
skin melanoma	HOTAIR	0.391823
neuroblastoma	BDNF-AS1	0.391783
chronic myeloproliferative disorders	HOTAIR	0.391495
lymphoma	PCAT29	0.39094
Schizophrenia	LincRNA-p21	0.390752
Hodgkin's lymphoma	MEG3	0.390714
colorectal cancer	GHET1	0.390473
Wilms' tumor	DRAIC	0.390412
growth restriction	HOTAIR	0.390008
lung cancer	anti-NOS2A	0.389906
Esophageal squamous cell carcinoma	SUMO1P3	0.389217
prostate	LINC00271	0.389197
neuroblastoma	TUSC7	0.38902
oral squamous carcinoma	LSINCT5	0.388994
carcinoma of the urinary bladder	HOTAIR	0.388909
laryngeal squamous carcinoma	UCA1	0.38852
Huntington's disease	CCAT2	0.388364
osteosarcoma	TUG1	0.388362
Hodgkin's lymphoma	MALAT1	0.388299
diabetic nephropathy	MALAT1	0.388156
colon cancer	DRAIC	0.388093
B-cell neoplasms	NPTN-IT1	0.388064
Burkitt's lymphomas	H19	0.387994
cardiovascular disease	GAS5	0.387907
atherosclerosis	LOC728228	0.387868
chronic myeloid leukemia	H19	0.387847
adrenocortical carcinomas	HOTAIR	0.387783
gastrointestinal cancer	CDKN2B-AS1	0.387596
cancer	ZNFX1-AS1	0.387584
tumor	WRAP53	0.387332
Diabetes	PVT1	0.387331
glucose metabolism disorder	U1 spliceosomal lncRNA	0.38719
osteosarcoma	HA117	0.38714
kidney cancer	HULC	0.387047
colorectal cancer	LALR	0.387002
epithelial ovarian cancer	CDKN2B-AS1	0.386981
lung cancer	SOX2-OT	0.386887
TDP-43-associated pathological states	PVT1	0.386401
gastric cancer	MIR17HG	0.386301
chronic myeloid leukemia	HOTAIR	0.386258
choriocarcinoma	HOTAIR	0.38593
carcinoma of the urinary bladder	H19	0.385876
colorectal cancer	HEIH	0.385856
leukemia	HOTAIR	0.385752
epithelial ovarian cancer	BCYRN1	0.385665
pancreas cancer	TUG1	0.38545
pre-eclampsia	HOTAIR	0.38541
tumor	PCA3	0.385378
renal carcinoma	TUG1	0.385211
germ cell tumor	HOTAIR	0.385191
breast cancer	EPB41L4A-AS1	0.385089
breast cancer	CCDC26	0.38496
breast cancer	DLEU2	0.384763
hepatocellular carcinoma	LINC00032	0.38436
colon cancer	IGF2-AS	0.384181
colon cancer	NPTN-IT1	0.384105
Crohn's disease	MIR100HG	0.384097
diabetic nephropathy	MEG3	0.383973
type 2 Diabetes	UCA1	0.383848
ovarian cancer	MIR31HG	0.383492
uterus cancer	GAS5	0.383399
acute myocardial infarction	lncRNA-ATB	0.383315
TLS-associated pathological states	NPTN-IT1	0.383199
hepatocellular carcinoma	CBR3-AS1	0.383167
Meningioma	MINA	0.383163
nasopharyngeal carcinoma	HULC	0.383044
heroin abuse	NEAT1	0.383014
liver cancer	XIST	0.382976
colorectal cancer	TUSC8	0.382574
Beckwith-Wiedemann syndrome	PVT1	0.382573
cancer	AIR	0.382236
colorectal cancer	CASC2	0.382193
osteosarcoma	NEAT1	0.382171
Schizophrenia	UCA1	0.382078
colorectal cancer	HAR1B	0.381888
trophoblastic tumor	MEG3	0.381614
hyperhomocysteinemia	HOTAIR	0.381386
rheumatoid arthritis	HOST2	0.381368
nasopharyngeal carcinoma	SNHG16	0.381226
renal cell carcinoma	CDKN2B-AS1	0.381054
prostate cancer	PTENpg1	0.380732
liver cancer	TUSC7	0.380677
gastric cancer	TUSC8	0.380589
liver cancer	IGF2-AS	0.380338
neural tube defects	MEG3	0.380288
nasopharyngeal carcinoma	MIAT	0.380215
colorectal cancer	HOTTIP	0.38017
rheumatoid arthritis	CDKN2B-AS1	0.380091
liver cancer	MIAT	0.380022
adrenocortical carcinomas	MEG3	0.379956
epithelial ovarian cancer	LncRNA-LALR1	0.379939
cancer	CBR3-AS1	0.379855
osteosarcoma	UCA1	0.379773
Meningioma	LSINCT5	0.379766
gastric cancer	BOK-AS1	0.379651
cleft lip	MEG3	0.37946
choriocarcinoma	MEG3	0.379428
cancer	CTBP1-AS	0.379405
ovarian cancer	SPRY4-IT1	0.379194
melanoma	SNHG16	0.37894
leukemia	MALAT1	0.378818
acute myocardial infarction	NEAT1	0.378759
renal clear cell carcinoma	ACTA2-AS1	0.378684
bladder cancer	WRAP53	0.378669
tumor	TERC	0.378624
non-small cell lung cancer	BDNF-AS1	0.378613
endometrial cancer	TUG1	0.378565
bladder cancer	SPRY4-IT1	0.378462
nasopharyngeal carcinoma	TUSC7	0.378429
Diabetes	GAS5	0.378162
Alzheimer's disease	TUSC7	0.378084
pancreaticobiliary maljunction	TINCR	0.377971
nonfunctioning pituitary adenomas	PVT1	0.377936
breast cancer	LINC00032	0.377845
ovarian cancer	HIF1A-AS1	0.377834
cancer	Loc554202	0.377782
depression	CDKN2B-AS1	0.377776
Alzheimer's disease	XIST	0.377716
lung adenocarcinoma	SRA1	0.377673
ovarian cancer	anti-NOS2A	0.377669
breast cancer	TC0101686	0.377425
growth restriction	MEG3	0.377419
cancer	MIR31HG	0.377014
Alzheimer's disease	SPRY4-IT1	0.376984
Mullerian aplasia	HOTAIR	0.376746
breast cancer	ESCCAL-1	0.376683
hepatocellular carcinoma	HTTAS	0.376652
cancer	HEIH	0.376608
nasopharyngeal carcinoma	IGF2-AS	0.376574
Meningioma	NEAT1	0.376558
breast cancer	ADAMTS9-AS2	0.376506
gastrointestinal cancer	BCYRN1	0.376493
hyperhomocysteinemia	MALAT1	0.376396
pancreas cancer	UCA1	0.376285
gastric cancer	WRAP53	0.375951
bladder cancer	TINCR	0.375934
renal carcinoma	IGF2-AS	0.375708
liver cancer	DRAIC	0.375644
Alzheimer's disease	HULC	0.37554
melanoma	7SK	0.375376
hepatocellular carcinoma	BLACAT1	0.375334
breast cancer	TERC	0.37516
dyskeratosis congenita	CDKN2B-AS1	0.375007
pancreas cancer	KCNQ1OT1	0.374997
endometriosis	MALAT1	0.374905
neural tube defects	MALAT1	0.374885
glioma	IGF2-AS	0.374876
multiple myeloma	CDKN2B-AS1	0.374775
Neurodevelopmental syndromes associated with the	SNHG3	0.374762
trophoblastic tumor	HOTAIR	0.37464
tumor	EPB41L4A-AS1	0.374548
hepatocellular carcinoma	ESCCAL-1	0.374296
Esophageal squamous cell carcinoma	HULC	0.374202
colorectal cancer	BLACAT1	0.374179
gastric cancer	LINC00032	0.374042
squamous carcinoma	MEG3	0.373961
skin melanoma	MALAT1	0.373865
growth restriction	MALAT1	0.373819
ductal carcinoma	CCAT2	0.373736
cancer	PINC	0.37353
non-small cell lung cancer	HAR1B	0.373402
melanoma	SRA1	0.373313
liver cancer	LSINCT5	0.373301
breast cancer	HEIH	0.373161
Huntington's disease	LINC00271	0.372964
oral squamous carcinoma	TINCR	0.372815
B-cell neoplasms	PTENpg1	0.372789
tumor	Yiya	0.372231
squamous-cell lung carcinomas	lncRNA-ATB	0.372173
B-cell neoplasms	HIF1A-AS2	0.372085
lung adenocarcinoma	NPTN-IT1	0.371982
cancer	BCAR4	0.371937
glioma	LSINCT5	0.371798
nasopharyngeal carcinoma	SRA1	0.371706
Inclusion body myositis	SOX2-OT	0.371652
cancer	CASC2	0.371381
gastric cancer	anti-NOS2A	0.37137
germ cell tumor	MEG3	0.371266
germ cell tumor	MALAT1	0.371246
glioblastoma	LincRNA-p21	0.371234
colorectal cancer	SOX2-OT	0.371151
colorectal cancer	LOC728228	0.371036
adrenocortical carcinomas	MALAT1	0.371014
obesity	GAS5	0.370934
tumor	TC0101441	0.370933
Wilms' tumor	MINA	0.370788
endometrial cancer	LincRNA-p21	0.370704
Huntington's disease	CCAT1	0.370666
Huntington's disease	TUSC7	0.370481
hepatocellular carcinoma	TERC	0.370362
prostate	anti-NOS2A	0.370196
cancer	BLACAT1	0.370178
alcoholic liver disease	HA117	0.36988
hepatocellular carcinoma	WT1-AS	0.369604
trophoblastic tumor	MALAT1	0.369503
Neurodevelopmental syndromes associated with the	GDNFOS	0.369412
cancer	ADAMTS9-AS2	0.369269
epithelial ovarian cancer	PVT1	0.369257
Esophageal squamous cell carcinoma	anti-NOS2A	0.369013
colorectal cancer	PANDAR	0.368992
cancer	Linc00963	0.368989
colorectal cancer	SUMO1P3	0.368938
Alzheimer's disease	7SK	0.368762
epithelial ovarian cancer	HULC	0.368742
glioma	KCNQ1OT1	0.368728
lung cancer	AIR	0.36849
colon cancer	XIST	0.368466
non-small cell lung cancer	HULC	0.368266
hepatocellular carcinoma	GAPLINC	0.368207
hepatic colorectal metastasis	LDMAR	0.368173
pre-eclampsia	MEG3	0.368118
neuroblastoma	BANCR	0.368095
breast cancer	DGCR5	0.36808
hepatocellular carcinoma	DGCR5	0.367941
lung adenocarcinoma	KCNQ1OT1	0.36774
ovarian cancer	MIR17HG	0.367731
non-small cell lung cancer	HAR1A	0.367693
non-small cell lung cancer	MIR31HG	0.367573
choriocarcinoma	MALAT1	0.367445
cancer	CCDC26	0.367394
bladder cancer	DLEU2	0.367384
Alzheimer's disease	CCAT2	0.367079
nasopharyngeal carcinoma	NPTN-IT1	0.366994
B-cell neoplasms	NEAT1	0.366416
atherosclerosis	LSINCT5	0.366281
Neurodevelopmental syndromes associated with the	ESCCAL-5	0.36612
renal cell carcinoma	BC040587	0.366108
laryngeal squamous carcinoma	TUG1	0.366095
pre-eclampsia	MALAT1	0.365961
endometriosis	H19	0.365959
non-small cell lung cancer	Loc554202	0.365897
low-grade gliomas	MALAT1	0.365892
tumor	TC0101686	0.365846
cancer	HOTTIP	0.365801
melanoma	anti-NOS2A	0.365661
B-cell neoplasms	SPRY4-IT1	0.365621
breast cancer	TARID	0.365545
non-small cell lung cancer	7SK	0.365478
stomach adenocarcinoma	HOTAIR	0.365442
hyperhomocysteinemia	MEG3	0.365263
rheumatoid arthritis	PVT1	0.365158
lymphoma	HIF1A-AS1	0.365145
cardiac hypertrophy	MALAT1	0.365137
kidney cancer	CCAT1	0.3651
colon cancer	PCAT29	0.364933
lung adenocarcinoma	LSINCT5	0.364904
osteosarcoma	DRAIC	0.364851
glioma	MIAT	0.364746
hepatocellular carcinoma	KCNQ1DN	0.364714
gastric cancer	SOX2-OT	0.36466
neuroblastoma	CCAT1	0.364619
myocardial infarction	PVT1	0.364618
prostate cancer	PRNCR1	0.364535
cervical cancer	XIST	0.364524
small cell lung cancer	CASC2	0.364494
myeloma	TCL6	0.364359
ovarian cancer	PINC	0.364354
Burkitt's lymphomas	MALAT1	0.364302
tumor	TARID	0.364234
osteosarcoma	LSINCT5	0.364134
liver cancer	HIF1A-AS1	0.363903
diabetic nephropathy	CDKN2B-AS1	0.36387
lymphoma	NPTN-IT1	0.363827
type 1 Diabetes	KCNQ1OT1	0.363803
prostate	SOX2-OT	0.363748
TDP-43-associated pathological states	GAS5	0.363744
Mullerian aplasia	MALAT1	0.363471
lymphocytic leukemia	TCL6	0.363466
depression	MEG3	0.363458
cancer	WT1-AS	0.363441
lung adenocarcinoma	SNHG16	0.363386
non-small cell lung cancer	PINC	0.363298
liver cancer	KCNQ1OT1	0.363233
uterus cancer	PVT1	0.36321
breast cancer	NBAT1	0.363166
Meningioma	BCYRN1	0.363077
acute myocardial infarction	BDNF-AS1	0.362942
bipolar disorder	TRAF3IP2-AS1	0.36286
non-small cell lung cancer	BCAR4	0.362631
prostate	EPB41L4A-AS1	0.362602
ovarian cancer	7SK	0.362546
melanoma	BDNF-AS1	0.362402
Hodgkin's lymphoma	CDKN2B-AS1	0.362289
myopia	DQ786243	0.36225
hepatocellular carcinoma	Loc554202	0.361913
squamous carcinoma	CDKN2B-AS1	0.361809
Huntington's disease	LOC728228	0.361687
breast cancer	ZFAT-AS1	0.361658
bladder cancer	CCND1	0.361606
breast cancer	CBR3-AS1	0.361336
stomach adenocarcinoma	H19	0.361329
gestational choriocarcinoma	HOTAIR	0.361113
heroin abuse	IGF2-AS	0.361075
cancer	MALAT2	0.361052
melanoma	SOX2-OT	0.360955
Wilms' tumor	SRA1	0.360845
Hirschsprung's disease	LDMAR	0.360742
gastric cancer	Yiya	0.360697
prostate	AIR	0.360576
ovarian cancer	DSCAM-AS1	0.360545
autoimmune disease	BCYRN1	0.360515
depression	NEAT1	0.360406
lymphoma	SNHG16	0.36034
coronary disease	MALAT1	0.360335
hepatocellular carcinoma	PINC	0.360328
TDP-43-associated pathological states	BCYRN1	0.360233
Mullerian aplasia	MEG3	0.360065
hepatocellular carcinoma	BCAR4	0.359864
neuroblastoma	CCAT2	0.359852
renal cell carcinoma	MEG3	0.359828
lung adenocarcinoma	NEAT1	0.359688
gastric cancer	PCGEM1	0.359617
liver cancer	7SK	0.359592
decreased myogenesis	H19	0.359579
glioma	BCYRN1	0.359467
hepatocellular carcinoma	EPB41L4A-AS1	0.359457
lung adenocarcinoma	XIST	0.359424
pancreaticobiliary maljunction	HOTAIR	0.359343
squamous-cell lung carcinomas	CRNDE	0.359191
Pituitary adenoma	WT1-AS	0.359122
bladder cancer	TCL6	0.359098
low-grade gliomas	MEG3	0.358991
Pituitary adenoma	IGF2-AS	0.358884
myelodysplastic syndrome	PVT1	0.358883
lung adenocarcinoma	CASC2	0.358853
lymphoma	SRA1	0.358838
lung adenocarcinoma	SPRY4-IT1	0.358823
syndromic developmental defect	DLEU2	0.358737
myelodysplastic syndrome	H19	0.358497
non-small cell lung cancer	ZNFX1-AS1	0.35848
Wilms' tumor	LSINCT5	0.358327
lung adenocarcinoma	HULC	0.358236
cardiac hypertrophy	miR-21	0.357968
colorectal cancer	MIR17HG	0.357916
breast cancer	GDNFOS	0.357908
nonfunctioning pituitary adenomas	WT1-AS	0.357893
B-cell neoplasms	SRA1	0.357849
Huntington's disease	7SK	0.357821
squamous-cell lung carcinomas	MEG3	0.357765
ovarian cancer	SOX2-OT	0.357718
growth restriction	NEAT1	0.357702
kidney cancer	NPPA-AS1	0.357643
Prader-Willi syndrome	PVT1	0.357635
Burkitt's lymphomas	MEG3	0.357337
oral squamous carcinoma	HOST2	0.357331
hepatocellular carcinoma	CTBP1-AS	0.357292
photoperiod-sensitive male sterility	HA117	0.357241
bladder cancer	DNM3OS	0.357126
Esophageal squamous cell carcinoma	MIR17HG	0.357069
gastric cancer	SCHLAP1	0.357003
oral squamous carcinoma	NPTN-IT1	0.356969
tumor	anti-NOS2A	0.356785
non-small cell lung cancer	TUSC7	0.35655
cleft lip	CDKN2B-AS1	0.356458
myelodysplastic syndrome	MALAT1	0.356421
bladder cancer	lncRNA-MVIH	0.356299
Esophageal squamous cell carcinoma	HAR1B	0.356288
hepatocellular carcinoma	MIR31HG	0.356086
Esophageal squamous cell carcinoma	HAR1A	0.356084
squamous-cell lung carcinomas	H19	0.356082
non-small cell lung cancer	PTENpg1	0.356061
tumor	ZNFX1-AS1	0.356054
acute myeloid leukemia	UCA1	0.356002
cancer	KCNQ1DN	0.355713
Pituitary adenoma	NEAT1	0.355612
decreased myogenesis	MEG3	0.35561
B-cell neoplasms	IGF2-AS	0.35558
syndromic developmental defect	H19	0.355491
systemic lupus erythematosus	PVT1	0.355488
p53-associated pathological states	GAS5	0.355483
glioma	NPTN-IT1	0.355389
hepatocellular carcinoma	Yiya	0.355111
hepatocellular carcinoma	Linc00963	0.3549
glioblastoma	TUG1	0.354728
lymphoma	XIST	0.354636
prostate cancer	SNHG16	0.354504
skin melanoma	MEG3	0.354461
hepatocellular carcinoma	CCDC26	0.354295
prostate	CRNDE	0.354258
cervical cancer	IGF2-AS	0.354219
Wilms' tumor	SNHG16	0.354209
ovarian cancer	Loc554202	0.353953
liver injury	PSORS1C3	0.353847
nasopharyngeal carcinoma	HIF1A-AS1	0.353818
leukemia	SNHG5	0.353818
glioma	HIF1A-AS2	0.353806
nasopharyngeal carcinoma	HIF1A-AS2	0.353797
lymphoma	MIAT	0.353709
cancer	DISC2	0.353585
endometriosis	MEG3	0.353489
breast cancer	DAOA-AS1	0.353213
prostate	Yiya	0.353145
squamous-cell lung carcinomas	MALAT1	0.353009
Pituitary adenoma	UCA1	0.352753
gastrointestinal cancer	miR-21	0.352641
Meningioma	WT1-AS	0.352512
parotid cancer	H19	0.352425
renal carcinoma	NEAT1	0.352252
Stroke	H19	0.352229
hepatocellular carcinoma	ACTA2-AS1	0.352153
Diabetes mellitus	MEG3	0.352103
colon cancer	LSINCT5	0.352024
glioblastoma	UCA1	0.351954
Schizophrenia	MINA	0.351944
AIDS	CHRF	0.351882
renal carcinoma	SRA1	0.35181
atherosclerosis	BCYRN1	0.351728
breast cancer	Linc00963	0.351697
bladder cancer	AIR	0.351616
pre-eclampsia	CDKN2B-AS1	0.351085
osteosarcoma	SOX2-OT	0.350634
ovarian cancer	HAR1A	0.350602
diabetic nephropathy	IGF2-AS	0.350319
p53-associated pathological states	UCA1	0.350304
neuroblastoma	HULC	0.350065
trophoblastic tumor	anti-NOS2A	0.35006
Diabetes mellitus	BC040587	0.349818
prostate cancer	MINA	0.349733
gestational choriocarcinoma	MALAT1	0.349681
cancer	DNM3OS	0.34968
lung cancer	RP5-833A20.1	0.349667
abdominal aortic aneurysm	MALAT1	0.349615
cancer	DGCR5	0.349577
renal carcinoma	HIF1A-AS2	0.34956
type 1 Diabetes	NPTN-IT1	0.349481
cancer	NBAT1	0.349408
colon cancer	anti-NOS2A	0.349377
hepatocellular carcinoma	ADAMTS9-AS2	0.349258
adrenocortical carcinomas	CDKN2B-AS1	0.349063
Schizophrenia	HIF1A-AS2	0.348882
germ cell tumor	CDKN2B-AS1	0.348869
nonfunctioning pituitary adenomas	GAS5	0.348838
dyskeratosis congenita	GAS5	0.348794
lung adenocarcinoma	BANCR	0.348761
heroin abuse	XIST	0.348751
Hodgkin's lymphoma	IGF2-AS	0.348719
heroin abuse	WT1-AS	0.348715
Congenital hyperinsulinism	HOTAIR	0.348639
renal clear cell carcinoma	MEG3	0.348582
atherosclerosis	SNHG16	0.348475
tumor	LINC00032	0.348361
atherosclerosis	NEAT1	0.348321
hepatocellular carcinoma	CASC2	0.348264
dyskeratosis congenita	PVT1	0.348173
liver cancer	SRA1	0.348172
Mullerian aplasia	CDKN2B-AS1	0.348145
kidney cancer	HAR1A	0.348072
lung cancer	TINCR	0.348023
cancer	ESCCAL-1	0.34773
cancer	PDZRN3-AS1	0.347689
prostate cancer	SRA1	0.34767
gastric cancer	WT1-AS	0.347293
low-grade gliomas	CDKN2B-AS1	0.347222
endometriosis	HOTAIR	0.34708
hyperhomocysteinemia	CDKN2B-AS1	0.347018
Huntington's disease	SPRY4-IT1	0.346612
ovarian cancer	BCAR4	0.346563
Silver-Russell syndrome	MALAT1	0.346505
Neurofibromatosis type 1	H19	0.346435
lung cancer	HEIH	0.346337
hepatocellular carcinoma	C1QTNF9B-AS1	0.346289
growth restriction	CDKN2B-AS1	0.346276
leukemia	DLEU2	0.346165
cardiomyopathy	LSINCT5	0.346133
gastric cancer	TC0101686	0.345775
Huntington's disease	SRA1	0.345764
melanoma	CCAT1	0.345745
gastric cancer	DSCAM-AS1	0.345656
oral squamous carcinoma	PCAT29	0.345522
B-cell neoplasms	CASC2	0.345452
gastric cancer	AIR	0.345449
cardiac hypertrophy	HOTAIR	0.345435
stomach adenocarcinoma	MEG3	0.345426
prostate	ZNFX1-AS1	0.345372
lung adenocarcinoma	7SK	0.345316
bladder cancer	BC040587	0.345308
gastric cancer	EPB41L4A-AS1	0.345289
small cell lung cancer	LincRNA-p21	0.345259
endometrial cancer	UCA1	0.345125
prostate cancer	NEAT1	0.345085
breast cancer	TC0101441	0.345007
epithelial ovarian cancer	LDMAR	0.344822
lung cancer	MIR7-3HG	0.344769
breast cancer	CASC2	0.344417
hepatocellular carcinoma	NBAT1	0.34441
uterus cancer	DNM3OS	0.344357
liver cancer	HA117	0.344286
myelodysplastic syndrome	GAS5	0.343997
gallbladder cancer	MEG3	0.343973
neural tube defects	CDKN2B-AS1	0.343813
osteosarcoma	HULC	0.34363
non-small cell lung cancer	LOC728228	0.343613
TDP-43-associated pathological states	TUG1	0.343332
gallbladder cancer	BC040587	0.343307
myeloproliferative polycythaemia vera	HOTAIR	0.34329
cervical cancer	SNHG16	0.343074
bladder cancer	PCA3	0.343074
prostate cancer	LSINCT5	0.343037
prostate	TC0101441	0.342964
breast cancer	PDZRN3-AS1	0.342907
choriocarcinoma	CDKN2B-AS1	0.342669
heroin abuse	TUG1	0.342562
Silver-Russell syndrome	CDKN2B-AS1	0.342459
squamous carcinoma	GHET1	0.342329
tumor	HEIH	0.342135
glioma	PTENpg1	0.34198
rheumatoid arthritis	GAS5	0.341968
acute myocardial infarction	SRA1	0.341767
breast cancer	SNHG3	0.341752
colorectal cancer	PCA3	0.341728
hepatocellular carcinoma	TC0101441	0.341711
rheumatoid arthritis	UCA1	0.341673
prostate	KCNQ1DN	0.341647
tumor	MIR7-3HG	0.341601
melanoma	HULC	0.341561
hepatocellular carcinoma	MYCNOS	0.341462
uterus cancer	LSINCT5	0.341322
Schizophrenia	PDZRN3-AS1	0.341203
Mullerian aplasia	anti-NOS2A	0.341145
cardiac hypertrophy	BCYRN1	0.341141
trophoblastic tumor	CDKN2B-AS1	0.341109
liver cancer	LDMAR	0.340993
lymphoma	HULC	0.340615
Meningioma	DRAIC	0.340495
type 2 Diabetes	LincRNA-p21	0.340429
non-small cell lung cancer	DSCAM-AS1	0.340414
prostate	SUMO1P3	0.34038
gastrointestinal cancer	LncRNA-LALR1	0.340354
non-small cell lung cancer	TUSC8	0.340278
hepatocellular carcinoma	TC0101686	0.340222
tongue cancer	MALAT1	0.340208
lymphoma	TUSC7	0.340123
melanoma	ESCCAL-1	0.34002
tumor	DSCAM-AS1	0.339932
Prader-Willi syndrome	GAS5	0.339862
gastric cancer	ESCCAL-1	0.339651
obesity	UCA1	0.339541
membranous nephropathy	MALAT1	0.33954
colorectal cancer	MIR7-3HG	0.339448
lymphoma	HIF1A-AS2	0.339446
stomach adenocarcinoma	MALAT1	0.339392
breast cancer	AB074278	0.33921
hepatocellular carcinoma	SNHG11	0.339154
abdominal aortic aneurysm	H19	0.3391
chronic myeloproliferative disorders	MALAT1	0.338988
prostate	TC0101686	0.338908
renal clear cell carcinoma	HOTAIR	0.33888
liver cancer	NPTN-IT1	0.338825
renal cell carcinoma	NEAT1	0.338489
osteosarcoma	HIF1A-AS2	0.338465
Esophageal squamous cell carcinoma	PCGEM1	0.33838
Klinefelter's syndrome	MALAT1	0.338271
Alzheimer's disease	BANCR	0.338179
gastric cancer	TARID	0.338176
Esophageal squamous cell carcinoma	BLACAT1	0.338066
breast cancer	CTBP1-AS	0.338051
myeloproliferative polycythaemia vera	MALAT1	0.338033
laryngeal squamous carcinoma	NEAT1	0.338019
gastrointestinal cancer	HULC	0.337999
Esophageal squamous cell carcinoma	TUSC8	0.33796
gastric cancer	ESCCAL-5	0.337939
nasopharyngeal carcinoma	XIST	0.337872
prostate	HEIH	0.337848
atherosclerosis	MIAT	0.337821
glioma	DRAIC	0.337451
Klinefelter's syndrome	TDRG1	0.33742
lung adenocarcinoma	LOC728228	0.337214
hepatic colorectal metastasis	H19	0.337192
gastrointestinal cancer	GAS5	0.336925
Congenital hyperinsulinism	MALAT1	0.336884
laryngeal squamous carcinoma	HOST2	0.336883
Stroke	TCL6	0.336881
Diabetes mellitus	anti-NOS2A	0.336867
prostate	DSCAM-AS1	0.336826
heroin abuse	LincRNA-p21	0.336655
nasopharyngeal carcinoma	CCAT2	0.336581
hyperhomocysteinemia	anti-NOS2A	0.336378
infertility	PVT1	0.336328
gastric cancer	HEIH	0.336278
prostate cancer	HIF1A-AS2	0.336207
neuroblastoma	anti-NOS2A	0.336063
hepatocellular carcinoma	MALAT2	0.335988
kidney cancer	CRNDE	0.335912
endometrial cancer	MINA	0.33591
cervical cancer	HIF1A-AS1	0.335866
syndromic developmental defect	MALAT1	0.33577
acute myeloid leukemia	NEAT1	0.335683
neuroblastoma	LOC728228	0.335662
type 2 Diabetes	LSINCT5	0.335532
lymphoma	PTENpg1	0.335487
colorectal cancer	MALAT2	0.335473
heroin abuse	HIF1A-AS2	0.335163
panic disorder	TRAF3IP2-AS1	0.335135
osteosarcoma	LincRNA-p21	0.335094
prostate	DISC2	0.334997
acute myocardial infarction	lncRNA-MVIH	0.334862
carcinoma of the urinary bladder	CDKN2B-AS1	0.334783
tumor	RRP1B	0.334652
Meningioma	MIAT	0.334648
pre-eclampsia	anti-NOS2A	0.33455
type 1 Diabetes	LSINCT5	0.334312
autoimmune disease	HULC	0.334281
female cancers	TDRG1	0.334122
prostate cancer	NPTN-IT1	0.334077
Diabetes	BCYRN1	0.333973
lung cancer	CCND1	0.333933
colorectal cancer	PCGEM1	0.333923
leukemia	MEG3	0.333817
cancer	GAPLINC	0.333802
systemic lupus erythematosus	SPRY4-IT1	0.33375
colorectal cancer	DSCAM-AS1	0.333695
membranous nephropathy	TDRG1	0.333668
aging	TUSC8	0.333667
non-small cell lung cancer	HOTTIP	0.333652
pancreas cancer	LSINCT5	0.333643
tumor	CTBP1-AS	0.333622
cardiac hypertrophy	MEG3	0.333622
colorectal cancer	CCND1	0.333608
decreased myogenesis	CDKN2B-AS1	0.333567
carcinoma of the urinary bladder	MALAT1	0.333416
lung adenocarcinoma	IGF2-AS	0.33334
bladder cancer	NBAT1	0.333241
Schizophrenia	LSINCT5	0.333232
Esophageal squamous cell carcinoma	TINCR	0.333201
nasopharyngeal carcinoma	SOX2-OT	0.333171
cancer	MIR7-3HG	0.333117
gastric cancer	MIR31HG	0.333052
type 2 Diabetes	MINA	0.332931
prostate	GHET1	0.332927
myeloproliferative polycythaemia vera	MEG3	0.332917
type 1 Diabetes	MIAT	0.332904
prostate	TARID	0.332801
glioma	SNHG16	0.332751
Huntington's disease	lncRNA-ATB	0.332746
acute myeloid leukemia	LincRNA-p21	0.332719
colorectal cancer	ZNFX1-AS1	0.3327
Stroke	MALAT1	0.33267
breast cancer	NPPA-AS1	0.332603
colorectal cancer	DNM3OS	0.332563
gestational choriocarcinoma	MEG3	0.33256
type 1 Diabetes	LincRNA-p21	0.332542
Pituitary adenoma	LincRNA-p21	0.332534
lung cancer	ESCCAL-1	0.332484
gastric cancer	Loc554202	0.332448
liver cancer	SNHG16	0.332444
pancreas cancer	BCYRN1	0.332441
Esophageal squamous cell carcinoma	DSCAM-AS1	0.332349
hepatocellular carcinoma	LncRNA-LALR1	0.332029
tumor	KRASP1	0.331932
colorectal cancer	LINC00032	0.331924
acute myocardial infarction	CCAT1	0.331876
epithelial ovarian cancer	GAS5	0.33184
bladder cancer	DSCAM-AS1	0.331779
atherosclerosis	SRA1	0.331723
colon cancer	HIF1A-AS2	0.331701
depression	PVT1	0.331658
Huntington's disease	BANCR	0.331646
oral squamous carcinoma	SNHG16	0.331597
gastric cancer	ADAMTS9-AS2	0.331562
non-small cell lung cancer	LALR	0.331368
breast cancer	GAPLINC	0.331368
bladder cancer	PCAT1	0.331332
chronic myeloproliferative disorders	MEG3	0.331317
autoimmune disease	PCAT29	0.331301
cancer	DAOA-AS1	0.331276
Burkitt's lymphomas	CDKN2B-AS1	0.331268
renal carcinoma	XIST	0.331056
lung cancer	CRNDE	0.331019
gastric cancer	PINC	0.330986
hepatocellular carcinoma	TARID	0.330718
renal carcinoma	KCNQ1OT1	0.330667
ovarian cancer	HIF1A-AS2	0.33063
rheumatoid arthritis	CASC2	0.330617
gastric cancer	CCDC26	0.330591
carcinoma	Linc00963	0.330588
lung cancer	HOTTIP	0.330538
nasopharyngeal carcinoma	7SK	0.330432
glioma	SPRY4-IT1	0.330429
periodontitis	MALAT1	0.33036
cardiac hypertrophy	CDKN2B-AS1	0.330244
Esophageal squamous cell carcinoma	WRAP53	0.330199
Wilms' tumor	PCAT29	0.330144
p53-associated pathological states	MINA	0.33013
hepatocellular carcinoma	DISC2	0.330095
breast cancer	DISC2	0.330008
renal carcinoma	SPRY4-IT1	0.329999
Alzheimer's disease	TCL6	0.329918
Wilms' tumor	NPTN-IT1	0.329746
periodontitis	H19	0.329667
Meningioma	XIST	0.329492
epithelial ovarian cancer	miR-21	0.329434
cancer	C1QTNF9B-AS1	0.329401
chronic myeloproliferative disorders	MESTIT1	0.329398
cervical cancer	HAR1B	0.329366
kidney cancer	PCAT1	0.329325
nonfunctioning pituitary adenomas	MIAT	0.329268
nonfunctioning pituitary adenomas	BCYRN1	0.329191
cervical cancer	SPRY4-IT1	0.329135
hepatocellular carcinoma	DAOA-AS1	0.329126
pheochromocytoma	MEG3	0.328758
B-cell neoplasms	HAR1B	0.328724
Esophageal squamous cell carcinoma	SCHLAP1	0.328669
prostate cancer	SOX2-OT	0.328572
cancer	TERC	0.328563
multiple myeloma	MEG3	0.328494
cervical cancer	BDNF-AS1	0.328443
cardiomyopathy	H19	0.328375
Huntington's disease	TRAF3IP2-AS1	0.32837
tumor	TC0100223	0.328311
Alzheimer's disease	PTENpg1	0.328198
basal cell carcinoma	H19	0.328159
colon cancer	SNHG16	0.328094
cardiovascular disease	UCA1	0.327965
pancreas cancer	MINA	0.327869
atherosclerosis	DRAIC	0.327855
acute myocardial infarction	TUSC7	0.327778
bladder cancer	BANCR	0.327687
testicular cancer	PVT1	0.327543
Neurofibromatosis type 1	MALAT1	0.327315
prostate cancer	BCYRN1	0.327085
pheochromocytoma	HOTAIR	0.327047
germ cell tumor	anti-NOS2A	0.327038
cardiac hypertrophy	GAPLINC	0.326971
colorectal cancer	AIR	0.326967
neuroblastoma	SOX2-OT	0.326957
neuroblastoma	HAR1A	0.326952
non-small cell lung cancer	MIR17HG	0.326825
heroin abuse	DRAIC	0.326658
oral squamous carcinoma	SOX2-OT	0.326642
colorectal cancer	DGCR5	0.326625
coronary disease	H19	0.326612
kidney cancer	PCNA-AS1	0.326605
Congenital hyperinsulinism	MEG3	0.326598
prostate	LINC00032	0.326554
lung adenocarcinoma	HIF1A-AS2	0.326545
gastric cancer	TC0101441	0.326472
neural system tumors syndrome	H19	0.326443
gestational choriocarcinoma	CDKN2B-AS1	0.326386
female cancers	MALAT1	0.326371
prostate cancer	CCAT2	0.326335
pancreas cancer	LincRNA-p21	0.326205
Huntington's disease	CCND1	0.326084
cervical cancer	lncRNA-MVIH	0.326004
cardiac hypertrophy	LDMAR	0.325947
Wilms' tumor	TUSC7	0.325677
low-grade gliomas	PVT1	0.325628
gastric cancer	BCAR4	0.325605
myopia	HA117	0.325575
lymphoma	BDNF-AS1	0.325279
multiple myeloma	anti-NOS2A	0.325231
tumor	HOTTIP	0.325204
autoimmune disease	UCA1	0.325127
Neurofibromatosis type 1	TCL6	0.325064
tongue cancer	H19	0.325015
Esophageal squamous cell carcinoma	WT1-AS	0.325014
gastric cancer	PCA3	0.325
endometrial cancer	KCNQ1OT1	0.324857
gastrointestinal cancer	UCA1	0.324816
prostate	WT1-AS	0.324437
oral squamous carcinoma	IGF2-AS	0.324423
acute myocardial infarction	SPRY4-IT1	0.324252
Congenital hyperinsulinism	MESTIT1	0.324106
renal clear cell carcinoma	H19	0.324088
Esophageal squamous cell carcinoma	PCAT1	0.324023
acute myeloid leukemia	BCYRN1	0.323909
B-cell neoplasms	BDNF-AS1	0.323865
ovarian cancer	TINCR	0.323688
B-cell neoplasms	7SK	0.323613
skin melanoma	CDKN2B-AS1	0.323589
Human Dilated Cardiomyopathy	LSINCT5	0.323531
glioblastoma	LSINCT5	0.323511
breast cancer	BACE1-AS	0.323506
Schizophrenia	NPTN-IT1	0.323493
gestational choriocarcinoma	anti-NOS2A	0.323491
Ventricular septal defects	LDMAR	0.323423
adrenocortical carcinomas	anti-NOS2A	0.323409
systemic lupus erythematosus	BANCR	0.323389
Silver-Russell syndrome	MEG3	0.323378
Neurodevelopmental syndromes associated with the	HOTAIR	0.323321
Neurodevelopmental syndromes associated with the	BACE1-AS	0.323231
cervical cancer	HIF1A-AS2	0.32323
Wilms' tumor	anti-NOS2A	0.323219
bladder cancer	KCNQ1DN	0.323137
breast cancer	SNHG11	0.323123
pheochromocytoma	MALAT1	0.323111
lymphoma	SPRY4-IT1	0.32309
Huntington's disease	BLACAT1	0.323067
prostate	MIR7-3HG	0.322997
Prader-Willi syndrome	NEAT1	0.322812
renal carcinoma	CCAT2	0.322808
esophagus cancer	H19	0.322736
bladder cancer	lncRNA-ATB	0.322562
Esophageal squamous cell carcinoma	HEIH	0.322561
nonfunctioning pituitary adenomas	NEAT1	0.322493
tumor	C1QTNF9B-AS1	0.322376
small cell lung cancer	miR-21	0.322313
gestational trophoblastic diseases	MEG3	0.322277
AIDS	UCA1	0.322175
non-small cell lung cancer	HEIH	0.322049
colorectal cancer	PCNA-AS1	0.322025
Esophageal squamous cell carcinoma	TCL6	0.321976
ovarian cancer	HULC	0.321885
osteosarcoma	SRA1	0.321817
lung cancer	LALR	0.321792
lymphoma	CCAT2	0.321754
tumor	Linc00963	0.321728
periodontitis	TCL6	0.321532
liver cancer	anti-NOS2A	0.321259
colorectal cancer	SCHLAP1	0.321199
hepatocellular carcinoma	PDZRN3-AS1	0.321103
choriocarcinoma	anti-NOS2A	0.321088
small cell lung cancer	UCA1	0.321054
neuroblastoma	lncRNA-ATB	0.321029
tumor	GAPLINC	0.320959
lymphoma	7SK	0.320949
esophagus cancer	MALAT1	0.320853
testicular cancer	CDKN2B-AS1	0.320821
coronary artery disease	GAS5	0.320676
cleft lip	IGF2-AS	0.320643
parotid cancer	MALAT1	0.320608
heroin abuse	MIR17HG	0.320476
acute myeloid leukemia	anti-NOS2A	0.320437
lung cancer	PCAT1	0.320417
renal cell carcinoma	BCYRN1	0.320318
colorectal cancer	NBAT1	0.320278
Meningioma	SNHG16	0.320185
neuroblastoma	HAR1B	0.320137
glucose metabolism disorder	LDMAR	0.320058
kidney cancer	PANDAR	0.320049
colon cancer	HIF1A-AS1	0.320006
melanoma	LOC728228	0.319649
gallbladder cancer	anti-NOS2A	0.319604
gastrointestinal cancer	NEAT1	0.319518
oral squamous carcinoma	SRA1	0.319517
prostate cancer	HIF1A-AS1	0.319498
gastric cancer	BC040587	0.319477
Esophageal squamous cell carcinoma	CCND1	0.319441
cancer	LOC728606	0.31936
osteosarcoma	SNHG16	0.319272
biparental complete hydatidiform moles	MEG3	0.319243
nonfunctioning pituitary adenomas	IGF2-AS	0.319115
Wilms' tumor	TUG1	0.31904
cancer	PCNCR1	0.319028
acute myeloid leukemia	DRAIC	0.319004
infertility	UCA1	0.319
biparental complete hydatidiform moles	HOTAIR	0.318995
Schizophrenia	IGF2-AS	0.318888
heroin abuse	MINA	0.31882
prostate cancer	TUG1	0.318649
Wilms' tumor	BDNF-AS1	0.318406
non-small cell lung cancer	PANDAR	0.318385
lung adenocarcinoma	TUSC7	0.318258
Pituitary adenoma	MIAT	0.31825
uterus cancer	TUG1	0.318208
Esophageal squamous cell carcinoma	ZNFX1-AS1	0.318132
B-cell neoplasms	LOC728228	0.318082
tumor	BLACAT1	0.31786
Medulloblastoma	MALAT1	0.317762
syndromic developmental defect	HOTAIR	0.317748
Neurodevelopmental syndromes associated with the	H19	0.317705
alcoholic liver disease	HOST2	0.317677
lung cancer	CASC2	0.317446
lung cancer	MIR17HG	0.317403
aortic aneurysm	H19	0.317287
prostate	HTTAS	0.317256
B-cell neoplasms	MIR17HG	0.3172
ovarian cancer	TUSC8	0.3172
bladder cancer	PCGEM1	0.317177
cancer	LALR	0.317078
breast cancer	ACTA2-AS1	0.317001
cardiovascular disease	LincRNA-p21	0.316903
Esophageal squamous cell carcinoma	AIR	0.316841
TDP-43-associated pathological states	BC040587	0.316621
Esophageal squamous cell carcinoma	DGCR5	0.316516
depression	DAOA-AS1	0.316222
colorectal cancer	AB074278	0.316135
type 1 Diabetes	PTENpg1	0.315805
bipolar disorder	H19	0.31579
Schizophrenia	REST/CoREST-regulated lncRNAs	0.315767
Esophageal squamous cell carcinoma	LINC00271	0.315757
Pituitary adenoma	MINA	0.315668
cardiac hypertrophy	GAS5	0.315591
Alzheimer's disease	LINC00271	0.315531
depression	HAR1A	0.315521
hepatocellular carcinoma	linc-POU3F3	0.315517
Medulloblastoma	MEG3	0.31547
photoperiod-sensitive male sterility	HOST2	0.315375
prostate	CCDC26	0.315335
abdominal aortic aneurysm	TCL6	0.31519
chronic myeloproliferative disorders	CDKN2B-AS1	0.31503
acute lymphoblastic leukemia	H19	0.315014
alcoholic liver disease	H19	0.315006
kidney cancer	anti-NOS2A	0.314985
Ventricular septal defects	HA117	0.314984
type 2 Diabetes	IGF2-AS	0.314966
bladder cancer	MIR31HG	0.314924
non-small cell lung cancer	CCAT1	0.314923
Wilms' tumor	SOX2-OT	0.314874
cervical cancer	BANCR	0.314429
diabetic nephropathy	GAS5	0.3143
renal carcinoma	HULC	0.314251
nasopharyngeal carcinoma	BDNF-AS1	0.314084
acute myocardial infarction	HAR1A	0.314077
Alzheimer's disease	AIR	0.314035
Burkitt's lymphomas	IGF2-AS	0.313898
pancreas cancer	IGF2-AS	0.313888
parotid cancer	HOTAIR	0.313682
bipolar disorder	HOTAIR	0.313621
gastric cancer	ZNFX1-AS1	0.313553
Esophageal squamous cell carcinoma	lncRNA-MVIH	0.313508
oral squamous carcinoma	MIAT	0.313486
neural tube defects	NEAT1	0.313469
gastric cancer	CTBP1-AS	0.313463
depression	LOC389023	0.313437
bladder cancer	CRNDE	0.313287
heroin abuse	LSINCT5	0.313211
Diabetes	TUG1	0.313197
cervical cancer	CCAT2	0.313152
epithelial ovarian cancer	UCA1	0.313061
acute lymphoblastic leukemia	MALAT1	0.313009
glioblastoma	BCYRN1	0.312998
Esophageal squamous cell carcinoma	GAPLINC	0.312924
bladder cancer	ADAMTS9-AS2	0.312843
breast cancer	MIR7-3HG	0.31284
lung adenocarcinoma	CCAT2	0.312728
prostate	RRP1B	0.312659
Meningioma	TUG1	0.312625
carcinoma	C1QTNF9B-AS1	0.312599
breast cancer	MYCNOS	0.312552
B-cell neoplasms	HAR1A	0.312451
kidney cancer	BOK-AS1	0.312374
prostate	BCAR4	0.312369
multiple myeloma	SRA1	0.312311
nasopharyngeal carcinoma	SPRY4-IT1	0.312225
TDP-43-associated pathological states	UCA1	0.312186
Plexiform neurofibroma	H19	0.31217
Mullerian aplasia	MESTIT1	0.312148
glioma	PCAT29	0.312061
Alzheimer's disease	KCNQ1OT1	0.312058
osteosarcoma	LDMAR	0.312039
lymphoma	SOX2-OT	0.311926
tumor	ADAMTS9-AS2	0.311836
Hodgkin's lymphoma	GAS5	0.311836
renal clear cell carcinoma	MALAT1	0.311784
Beckwith-Wiedemann syndrome	NPTN-IT1	0.311677
prostate	CASC2	0.311672
tumor	linc-POU3F3	0.311637
squamous carcinoma	SUMO1P3	0.311587
prostate	KRASP1	0.311489
colorectal cancer	WRAP53	0.311467
lung cancer	DSCAM-AS1	0.311455
colorectal cancer	PCAT1	0.311343
acute myeloid leukemia	MIAT	0.31123
breast cancer	HTTAS	0.311093
Neurodevelopmental syndromes associated with the	TUSC7	0.311044
cancer	SNHG11	0.310958
cancer	BC040587	0.310883
heroin abuse	anti-NOS2A	0.310869
skin melanoma	PVT1	0.310833
tumor	LALR	0.310779
Alzheimer's disease	CCAT1	0.310679
nasopharyngeal carcinoma	TCL6	0.310642
prostate	HOTTIP	0.310632
non-small cell lung cancer	BLACAT1	0.310572
tumor	MIR31HG	0.310538
Esophageal squamous cell carcinoma	DAOA-AS1	0.31051
hepatic colorectal metastasis	HOTAIR	0.310474
tumor	ACTA2-AS1	0.31047
aortic aneurysm	MALAT1	0.310304
Hodgkin's lymphoma	DLEU2	0.310263
atherosclerosis	TUG1	0.310198
glioma	TUG1	0.310195
glucose metabolism disorder	HA117	0.310173
tumor	Loc554202	0.310134
type 1 Diabetes	DRAIC	0.31009
tumor	PINC	0.309801
prostate	Loc554202	0.309777
tumor	WT1-AS	0.309775
renal carcinoma	NPTN-IT1	0.309775
cancer	SNHG4	0.309756
acute myocardial infarction	7SK	0.30968
squamous-cell lung carcinomas	LincRNA-p21	0.309666
hepatocellular carcinoma	DNM3OS	0.309645
Neurodevelopmental syndromes associated with the	CDKN2B-AS1	0.309621
tumor	BCAR4	0.309505
neural tube defects	anti-NOS2A	0.309457
melanoma	PCNA-AS1	0.309422
biparental complete hydatidiform moles	MALAT1	0.309421
basal cell carcinoma	MALAT1	0.30933
squamous-cell lung carcinomas	PCNA-AS1	0.309317
adenocarcinoma	LDMAR	0.309168
kidney cancer	TUSC8	0.309129
gestational choriocarcinoma	MESTIT1	0.309129
Inclusion body myositis	HAR1B	0.309035
growth restriction	anti-NOS2A	0.308913
Beckwith-Wiedemann syndrome	lncRNA-ATB	0.308752
oral squamous carcinoma	XIST	0.308628
cancer	MYCNOS	0.308608
[truncated: 58,350 more rows]
