# Supplementary material for: Inferring Latent Disease-lncRNA Associations by Faster Matrix Completion on a Heterogeneous Network
Source: Front Genet. 2019 Sep 4;10:769. doi: 10.3389/fgene.2019.00769 (PMC6749816; doi:10.3389/fgene.2019.00769)
Supplement: Supplementary file 4 [file Table_4.xlsx]

## Sheet: Sheet1
source	interaction	target
H19	direct1	prostate cancer
HOTAIR	direct1	prostate cancer
MEG3	direct1	prostate cancer
MALAT1	direct1	prostate cancer
CDKN2B-AS1	direct1	prostate cancer
PVT1	direct1	prostate cancer
GAS5	direct1	prostate cancer
Linc00963	direct1	prostate cancer
C1QTNF9B-AS1	direct1	prostate cancer
UCA1	direct1	prostate cancer
IGF2-AS	direct1	prostate cancer
PCAT1	direct1	prostate cancer
LincRNA-p21	direct1	prostate cancer
PTENpg1	direct1	prostate cancer
PRNCR1	direct1	prostate cancer
SNHG16	direct1	prostate cancer
MINA	direct1	prostate cancer
SRA1	direct1	prostate cancer
NEAT1	direct1	prostate cancer
LSINCT5	direct1	prostate cancer
HIF1A-AS2	direct1	prostate cancer
NPTN-IT1	direct1	prostate cancer
SOX2-OT	direct1	prostate cancer
BCYRN1	direct1	prostate cancer
CCAT2	direct1	prostate cancer
HIF1A-AS1	direct1	prostate cancer
TUG1	direct1	prostate cancer
TUSC7	direct1	prostate cancer
LOC728606	direct1	prostate cancer
PCNCR1	direct1	prostate cancer
BDNF-AS1	direct1	prostate cancer
MIAT	direct1	prostate cancer
anti-NOS2A	direct1	prostate cancer
ACTA2-AS1	direct1	prostate cancer
TERC	direct1	prostate cancer
HULC	direct1	prostate cancer
CBR3-AS1	direct1	prostate cancer
BANCR	direct1	prostate cancer
BLACAT1	direct1	prostate cancer
XIST	direct1	prostate cancer
DSCAM-AS1	direct1	prostate cancer
TCL6	direct1	prostate cancer
NPPA-AS1	direct1	prostate cancer
SPRY4-IT1	direct1	prostate cancer
AIR	direct1	prostate cancer
DAOA-AS1	direct1	prostate cancer
MIR17HG	direct1	prostate cancer
DLEU2	direct1	prostate cancer
LINC00032	direct1	prostate cancer
HEIH	direct1	prostate cancer
CDKN2B-AS1	direct2	colon cancer
PVT1	direct2	colon cancer
GAS5	direct2	colon cancer
LincRNA-p21	direct2	colon cancer
UCA1	direct2	colon cancer
KCNQ1OT1	direct2	colon cancer
TUG1	direct2	colon cancer
MINA	direct2	colon cancer
BCYRN1	direct2	colon cancer
MIAT	direct2	colon cancer
DRAIC	direct2	colon cancer
IGF2-AS	direct2	colon cancer
NPTN-IT1	direct2	colon cancer
XIST	direct2	colon cancer
PCAT29	direct2	colon cancer
LSINCT5	direct2	colon cancer
anti-NOS2A	direct2	colon cancer
HIF1A-AS2	direct2	colon cancer
SNHG16	direct2	colon cancer
HIF1A-AS1	direct2	colon cancer
NEAT1	direct2	colon cancer
LOC728228	direct2	colon cancer
CCAT2	direct2	colon cancer
SRA1	direct2	colon cancer
BDNF-AS1	direct2	colon cancer
CASC2	direct2	colon cancer
lncRNA-MVIH	direct2	colon cancer
PTENpg1	direct2	colon cancer
TUSC7	direct2	colon cancer
TUSC8	direct2	colon cancer
SPRY4-IT1	direct2	colon cancer
7SK	direct2	colon cancer
BANCR	direct2	colon cancer
HULC	direct2	colon cancer
CCAT1	direct2	colon cancer
lncRNA-ATB	direct2	colon cancer
SNHG4	direct2	colon cancer
HAR1A	direct2	colon cancer
WT1-AS	direct2	colon cancer
miR-21	direct2	colon cancer
HAR1B	direct2	colon cancer
CCND1	direct2	colon cancer
PCNA-AS1	direct2	colon cancer
ACTA2-AS1	direct2	colon cancer
SOX2-OT	direct2	colon cancer
PANDAR	direct2	colon cancer
MIR17HG	direct2	colon cancer
TINCR	direct2	colon cancer
NBAT1	direct2	colon cancer
ZNFX1-AS1	direct2	colon cancer
GAS5	direct3	gastric cancer
MALAT1	direct3	gastric cancer
LincRNA-p21	direct3	gastric cancer
BCYRN1	direct3	gastric cancer
KCNQ1OT1	direct3	gastric cancer
IGF2-AS	direct3	gastric cancer
TUG1	direct3	gastric cancer
NPTN-IT1	direct3	gastric cancer
MIAT	direct3	gastric cancer
DRAIC	direct3	gastric cancer
SNHG16	direct3	gastric cancer
PTENpg1	direct3	gastric cancer
PCAT29	direct3	gastric cancer
XIST	direct3	gastric cancer
BDNF-AS1	direct3	gastric cancer
HIF1A-AS1	direct3	gastric cancer
HIF1A-AS2	direct3	gastric cancer
lncRNA-ATB	direct3	gastric cancer
HAR1B	direct3	gastric cancer
CCAT2	direct3	gastric cancer
HAR1A	direct3	gastric cancer
NEAT1	direct3	gastric cancer
BANCR	direct3	gastric cancer
lncRNA-MVIH	direct3	gastric cancer
SRA1	direct3	gastric cancer
HULC	direct3	gastric cancer
PCAT1	direct3	gastric cancer
LOC728228	direct3	gastric cancer
CRNDE	direct3	gastric cancer
LINC00271	direct3	gastric cancer
CCND1	direct3	gastric cancer
PANDAR	direct3	gastric cancer
PCNA-AS1	direct3	gastric cancer
MIR17HG	direct3	gastric cancer
TUSC8	direct3	gastric cancer
BOK-AS1	direct3	gastric cancer
WRAP53	direct3	gastric cancer
LINC00032	direct3	gastric cancer
anti-NOS2A	direct3	gastric cancer
SOX2-OT	direct3	gastric cancer
Yiya	direct3	gastric cancer
PCGEM1	direct3	gastric cancer
SCHLAP1	direct3	gastric cancer
WT1-AS	direct3	gastric cancer
TC0101686	direct3	gastric cancer
DSCAM-AS1	direct3	gastric cancer
AIR	direct3	gastric cancer
EPB41L4A-AS1	direct3	gastric cancer
ESCCAL-1	direct3	gastric cancer
TARID	direct3	gastric cancer
