# Supplementary material for: Inferring Latent Disease-lncRNA Associations by Faster Matrix Completion on a Heterogeneous Network
Source: Front Genet. 2019 Sep 4;10:769. doi: 10.3389/fgene.2019.00769 (PMC6749816; doi:10.3389/fgene.2019.00769)
Supplement: Supplementary file 5 [file Table_5.xlsx]

## Sheet: Sheet1
lncRNA	type
H19	lncRNA
HOTAIR	lncRNA
MEG3	lncRNA
MALAT1	lncRNA
CDKN2B-AS1	lncRNA
PVT1	lncRNA
GAS5	lncRNA
Linc00963	lncRNA
C1QTNF9B-AS1	lncRNA
UCA1	lncRNA
IGF2-AS	lncRNA
PCAT1	lncRNA
LincRNA-p21	lncRNA
PTENpg1	lncRNA
PRNCR1	lncRNA
SNHG16	lncRNA
MINA	lncRNA
SRA1	lncRNA
NEAT1	lncRNA
LSINCT5	lncRNA
HIF1A-AS2	lncRNA
NPTN-IT1	lncRNA
SOX2-OT	lncRNA
BCYRN1	lncRNA
CCAT2	lncRNA
HIF1A-AS1	lncRNA
TUG1	lncRNA
TUSC7	lncRNA
LOC728606	lncRNA
PCNCR1	lncRNA
BDNF-AS1	lncRNA
MIAT	lncRNA
anti-NOS2A	lncRNA
ACTA2-AS1	lncRNA
TERC	lncRNA
HULC	lncRNA
CBR3-AS1	lncRNA
BANCR	lncRNA
BLACAT1	lncRNA
XIST	lncRNA
DSCAM-AS1	lncRNA
TCL6	lncRNA
NPPA-AS1	lncRNA
SPRY4-IT1	lncRNA
AIR	lncRNA
DAOA-AS1	lncRNA
MIR17HG	lncRNA
DLEU2	lncRNA
LINC00032	lncRNA
HEIH	lncRNA
KCNQ1OT1	lncRNA
DRAIC	lncRNA
PCAT29	lncRNA
LOC728228	lncRNA
CASC2	lncRNA
lncRNA-MVIH	lncRNA
TUSC8	lncRNA
7SK	lncRNA
CCAT1	lncRNA
lncRNA-ATB	lncRNA
SNHG4	lncRNA
HAR1A	lncRNA
WT1-AS	lncRNA
miR-21	lncRNA
HAR1B	lncRNA
CCND1	lncRNA
PCNA-AS1	lncRNA
PANDAR	lncRNA
TINCR	lncRNA
NBAT1	lncRNA
ZNFX1-AS1	lncRNA
CRNDE	lncRNA
LINC00271	lncRNA
BOK-AS1	lncRNA
WRAP53	lncRNA
Yiya	lncRNA
PCGEM1	lncRNA
SCHLAP1	lncRNA
TC0101686	lncRNA
EPB41L4A-AS1	lncRNA
ESCCAL-1	lncRNA
TARID	lncRNA
prostate cancer	cancer
colon cancer	cancer
gastric cancer	cancer
